# Supplementary material for: Bis(phenyl­sulfin­yl)methane
Source: Acta Crystallogr Sect E Struct Rep Online. 2010 Feb 20;66(Pt 3):o653–4. doi: 10.1107/S1600536810005957 (PMC2983518; doi:10.1107/S1600536810005957)
Supplement: Supplementary file 2 [file e-66-0o653-Isup2.hkl]

#
# h,k,l, Fc-squared, Fo-squared, sigma(Fo-squared) and status flag
#
data_I
_shelx_title ' 2008src0781 in P2(1)/c'
_shelx_refln_list_code          4
_shelx_F_calc_maximum      202.88
_exptl_crystal_F_000      1104.00
_reflns_d_resolution_high  0.7697
 
loop_
 _symmetry_equiv_pos_as_xyz
 'x, y, z'
 '-x, y+1/2, -z+1/2'
 '-x, -y, -z'
 'x, -y-1/2, z-1/2'
 
_cell_length_a     8.4368
_cell_length_b    17.1966
_cell_length_c    17.1387
_cell_angle_alpha  90.000
_cell_angle_beta   95.251
_cell_angle_gamma  90.000
 
_shelx_F_squared_multiplier     1.000
 
loop_
 _refln_index_h
 _refln_index_k
 _refln_index_l
 _refln_F_squared_calc
 _refln_F_squared_meas
 _refln_F_squared_sigma
 _refln_observed_status
   2   0   0    22792.92    21633.69    401.68 o
   3   0   0        1.26       11.25      4.20 o
   4   0   0    11271.27    10377.21    157.11 o
   5   0   0     4473.25     4509.51     86.41 o
   6   0   0     3392.96     3291.52     62.46 o
   7   0   0      516.01      505.59     16.76 o
   2   1   0    12982.68    11598.02    156.65 o
   3   1   0     1114.03      950.75     13.71 o
   4   1   0      215.16      240.39      5.08 o
   5   1   0     1461.64     1486.26     19.74 o
   6   1   0     2079.38     2030.29     26.20 o
   7   1   0       39.12       34.77      6.01 o
   1   2   0     6898.99     6196.86     74.44 o
   2   2   0      615.40      580.28      8.46 o
   3   2   0     4759.34     4368.13     51.78 o
   4   2   0     6134.96     5952.23     69.19 o
   5   2   0     5303.16     5203.36     54.89 o
   6   2   0      492.10      500.76      8.65 o
   7   2   0      201.60      199.40     11.18 o
   8   2   0       32.79       24.18     16.27 o
   1   3   0        5.75       16.28      1.03 o
   2   3   0      128.10      158.10      3.16 o
   3   3   0     9067.17     8824.92     94.69 o
   4   3   0      808.77      906.76     12.42 o
   5   3   0     1014.41     1024.86     13.53 o
   6   3   0     3517.19     3474.85     41.01 o
   7   3   0      211.80      187.03      8.30 o
  10   3   0      322.53      389.99     39.57 o
   1   4   0     8026.09     7780.86     65.46 o
   2   4   0     1516.38     1721.08     18.23 o
   3   4   0     9245.78     9314.32     99.94 o
   4   4   0      269.87      260.32      5.49 o
   5   4   0      329.01      299.18      6.35 o
   6   4   0     1739.89     1668.07     24.88 o
   7   4   0       84.58       67.65      9.56 o
  10   4   0       44.81       77.82     24.18 o
   1   5   0      227.22      240.92      3.41 o
   2   5   0     1775.13     1781.62     19.14 o
   3   5   0      912.91     1152.62     13.33 o
   4   5   0     1450.67     1396.32     17.89 o
   5   5   0      156.89      176.07      5.31 o
   6   5   0     1170.34     1144.79     24.01 o
   7   5   0      899.05      844.37     47.20 o
   8   5   0     1878.98     2139.43     93.65 o
   9   5   0        3.59       29.90     22.86 o
  10   5   0       19.60       44.85     30.78 o
   0   6   0      909.41      831.47     15.26 o
   1   6   0     3891.87     3905.55     36.31 o
   2   6   0      144.32      182.94      4.56 o
   3   6   0     4380.33     4755.98     46.84 o
   4   6   0     1822.56     1792.75     22.63 o
   5   6   0      969.79      931.42     12.55 o
   6   6   0      433.38      435.99     12.72 o
   7   6   0      319.46      318.24     42.26 o
   8   6   0      239.02      257.78     22.20 o
   9   6   0       16.05       37.37     19.79 o
  10   6   0        0.29        3.96     28.14 o
   1   7   0     1086.98     1119.70     12.46 o
   2   7   0      737.39      780.91      9.88 o
   3   7   0      463.11      492.96      8.06 o
   4   7   0      863.95      744.94     10.47 o
   5   7   0      150.57      142.35      4.99 o
   6   7   0      679.73      692.70     23.65 o
   7   7   0       55.44       55.54      7.32 o
   8   7   0      410.51      341.18     30.78 o
   9   7   0      436.47      374.60     36.49 o
  10   7   0        5.55       35.60     16.57 o
   0   8   0       41.08       50.45      4.47 o
   1   8   0      464.40      681.10      8.63 o
   2   8   0     1676.98     1678.96     19.46 o
   3   8   0       37.35       45.44      3.03 o
   4   8   0       81.90      102.64      3.93 o
   5   8   0     1366.14     1323.61     16.82 o
   6   8   0      469.33      467.17      9.87 o
   7   8   0     1721.29     1689.91     28.89 o
   8   8   0       23.35       29.37      8.98 o
   9   8   0     1257.66     1219.00     58.28 o
  10   8   0      914.24     1043.77     55.17 o
   1   9   0     2174.68     2252.72     22.57 o
   2   9   0      296.82      289.91      5.79 o
   3   9   0      511.00      574.38     12.28 o
   4   9   0      166.52      148.68      6.64 o
   5   9   0      567.81      556.29     12.96 o
   6   9   0     2277.89     2271.80     38.46 o
   7   9   0       76.60       90.37      7.67 o
   8   9   0      113.64       74.24     11.18 o
   9   9   0      343.04      336.86     28.93 o
   0  10   0      120.17      147.07      5.76 o
   1  10   0        6.03       -1.19      2.19 o
   2  10   0       44.56       39.90      2.78 o
   3  10   0        0.80        4.66      3.01 o
   4  10   0      859.88      808.06     12.36 o
   5  10   0      570.90      530.21     13.16 o
   6  10   0     1207.87     1243.92     22.33 o
   7  10   0       21.78       20.08      6.94 o
   8  10   0       56.43       30.33     10.02 o
   9  10   0      293.37      281.06     22.19 o
   1  11   0      201.57      169.46      4.63 o
   2  11   0       42.24       28.58      2.94 o
   3  11   0      112.75       94.97      4.83 o
   4  11   0      282.53      243.28      9.96 o
   5  11   0      237.40      249.58      8.48 o
   6  11   0      733.86      689.97     15.33 o
   7  11   0      427.29      444.90     15.13 o
   8  11   0       23.84       41.17     11.55 o
   9  11   0       50.61       14.38     19.58 o
   0  12   0    15716.51    16996.46    204.62 o
   1  12   0       87.21       77.48      3.37 o
   2  12   0       40.96       51.84      3.78 o
   3  12   0       83.06       87.04      4.38 o
   4  12   0     1824.26     1823.45     32.03 o
   5  12   0      335.40      340.09     14.48 o
   6  12   0      373.74      412.23     13.45 o
   7  12   0       50.45       59.66     14.53 o
   8  12   0       41.71       27.02     13.67 o
   9  12   0      159.34      175.96     21.35 o
   1  13   0     1382.33     1411.55     21.15 o
   2  13   0     2572.28     2710.74     46.54 o
   3  13   0     3630.74     3878.65     54.91 o
   4  13   0     2627.38     2715.72     43.75 o
   5  13   0        1.80        3.97      5.29 o
   6  13   0      130.84      120.96     10.67 o
   7  13   0      822.12      903.95     25.65 o
   8  13   0       37.28       11.06     12.82 o
   0  14   0      566.69      535.81     13.70 o
   1  14   0      919.55      912.69     13.64 o
   2  14   0     1033.79      980.60     21.47 o
   3  14   0       92.43       80.49      5.18 o
   4  14   0       52.67       35.80      5.95 o
   5  14   0      176.55      179.25      9.93 o
   6  14   0      863.41      867.20     25.87 o
   7  14   0      353.86      345.66     19.92 o
   8  14   0      158.90      168.06     16.41 o
   1  15   0      285.42      272.12      7.58 o
   2  15   0      210.14      202.20     11.42 o
   3  15   0      272.88      264.35     13.67 o
   4  15   0      314.40      295.58     11.11 o
   5  15   0       46.66       58.17     10.65 o
   6  15   0       84.82       59.69     11.62 o
   7  15   0       41.11       33.46     17.88 o
   8  15   0        0.47       13.86     19.79 o
   0  16   0      563.81      605.55     33.53 o
   1  16   0      745.11      713.91     15.70 o
   2  16   0       80.60       66.43      8.81 o
   3  16   0     1681.05     1736.72     31.41 o
   4  16   0       45.40       38.41      9.21 o
   5  16   0      423.41      439.88     25.79 o
   6  16   0       44.83       31.78     10.62 o
   7  16   0       33.38       28.69     15.38 o
   1  17   0      190.02      183.34      7.47 o
   2  17   0      633.59      587.17     15.31 o
   3  17   0      230.30      248.27     11.66 o
   4  17   0      661.25      639.64     22.15 o
   5  17   0       13.60        9.82     14.15 o
   6  17   0       75.00       56.75     13.53 o
   7  17   0       85.72      123.88     17.58 o
   0  18   0     3273.05     3677.63    165.24 o
   1  18   0      272.02      237.99     13.82 o
   2  18   0       46.90       39.96     11.42 o
   3  18   0       11.26       15.10     10.00 o
   4  18   0      970.57     1112.94     31.05 o
   5  18   0       31.38       41.93     13.54 o
   6  18   0       32.67       29.56     15.36 o
   1  19   0      460.97      446.18     17.13 o
   2  19   0      163.62      142.67     14.64 o
   3  19   0      152.80      123.34     13.01 o
   4  19   0      433.09      439.64     22.90 o
   5  19   0      951.47     1044.82     59.07 o
   0  20   0      188.10      191.19     18.78 o
   1  20   0       69.75       56.20     10.97 o
   2  20   0       23.70       38.46     13.44 o
   3  20   0       11.50        9.32     14.15 o
   4  20   0      151.43      117.55     14.78 o
   1  21   0      141.91      147.74     20.14 o
   2  21   0      489.34      504.70     26.38 o
   3  21   0      323.98      296.45     19.48 o
   0  22   0      285.89      303.51     62.52 o
   1  22   0        3.65       -1.35     14.58 o
  -7   1   1     1375.80     1360.47     26.56 o
  -6   1   1        0.12        4.71      3.47 o
  -5   1   1     7168.70     6982.93     80.10 o
  -4   1   1      582.17      525.73      8.67 o
  -3   1   1       52.54       56.73      2.15 o
  -2   1   1     3149.22     2908.20     43.15 o
   1   1   1     1476.33     1343.19     20.28 o
   3   1   1        1.00        5.08      2.43 o
   4   1   1     3561.59     3380.32     41.14 o
   5   1   1     2047.92     2005.07     23.97 o
   6   1   1     4869.26     4672.08     51.09 o
   7   1   1        7.35       16.44      3.47 o
   8   1   1      191.16      158.72     21.10 o
  -8   2   1      299.67      304.53     37.86 o
  -7   2   1     2732.09     2759.75     39.38 o
  -6   2   1       52.15       46.37      5.41 o
  -5   2   1      746.62      717.79     16.97 o
  -4   2   1      369.06      359.45      7.21 o
  -3   2   1     3117.26     3153.67     35.79 o
  -2   2   1    18651.96    16969.82    174.31 o
  -1   2   1     1896.98     1721.77     19.40 o
   1   2   1       18.74       17.02      0.95 o
   2   2   1        2.82       13.06      1.95 o
   3   2   1      990.42     1061.88     13.69 o
   4   2   1     7857.83     7938.44     86.05 o
   5   2   1       33.56       38.25      4.12 o
   6   2   1     2060.91     2029.85     29.37 o
   7   2   1       11.18       15.61      5.50 o
   8   2   1      660.56      679.02     30.45 o
  10   2   1      311.43      399.66     50.56 o
 -10   3   1       16.59       47.48     30.34 o
  -8   3   1     1791.31     1855.74    190.60 o
  -7   3   1       85.48       99.81      9.41 o
  -6   3   1      614.22      588.37     11.82 o
  -5   3   1      448.15      443.23      8.80 o
  -4   3   1     5367.29     5471.74     60.66 o
  -3   3   1     4916.75     4561.43     54.09 o
  -2   3   1     8962.48     8205.99     83.91 o
  -1   3   1     4028.25     3833.54     36.04 o
   0   3   1     1104.45     1102.95     12.25 o
   1   3   1     3110.50     2936.19     28.81 o
   2   3   1    22067.62    20757.37    179.23 o
   3   3   1    12695.12    12035.62    126.79 o
   4   3   1      324.39      375.95      7.49 o
   5   3   1     5262.25     5289.38     59.39 o
   6   3   1     4538.25     4536.83     55.61 o
   7   3   1     2741.33     2896.66     44.78 o
   8   3   1       22.59       18.91     19.79 o
  10   3   1      367.53      366.24     38.69 o
 -10   4   1       11.23       51.00     21.54 o
  -9   4   1      514.68      521.01     41.33 o
  -8   4   1      170.59      173.03     65.29 o
  -7   4   1      172.20      132.13     11.24 o
  -6   4   1      531.59      540.34     10.04 o
  -5   4   1       13.23       22.38      3.57 o
  -4   4   1     9796.95     9882.86    105.92 o
  -3   4   1     1325.54     1264.75     16.38 o
  -2   4   1        1.32        5.59      1.65 o
  -1   4   1    12574.08    11816.91    101.23 o
   0   4   1     6458.16     6149.15     53.86 o
   1   4   1      294.05      281.27      4.74 o
   2   4   1     3441.13     3269.37     32.86 o
   3   4   1      189.54      151.29      3.14 o
   4   4   1      191.80      210.20      5.35 o
   5   4   1      165.26      160.63      8.42 o
   6   4   1        9.91       16.00      4.70 o
   7   4   1     1225.44     1220.64     21.81 o
   8   4   1     1562.56     1684.50     58.84 o
   9   4   1       34.47       37.81     22.86 o
 -10   5   1       47.18       15.39     21.98 o
  -9   5   1       17.47        3.08     22.86 o
  -7   5   1     2366.98     2338.38     40.17 o
  -6   5   1      394.45      413.29     16.22 o
  -5   5   1      281.58      277.52      6.41 o
  -4   5   1       43.16       29.42      2.78 o
  -3   5   1     6478.25     5931.93     59.70 o
  -2   5   1     2198.12     2080.76     20.44 o
  -1   5   1     1745.25     1849.05     18.14 o
   0   5   1     6524.95     6350.77     58.28 o
   1   5   1     7671.79     7385.94     72.84 o
   2   5   1     3685.74     3434.75     36.06 o
   3   5   1      353.83      367.58      5.08 o
   4   5   1       43.56       63.84      3.62 o
   5   5   1       79.53       75.81      4.73 o
   6   5   1     1207.33     1109.58     22.57 o
   7   5   1      714.46      725.25     36.05 o
   9   5   1       43.36       34.73     22.42 o
 -10   6   1        5.62       14.95     27.70 o
  -9   6   1      339.77      298.10     32.10 o
  -7   6   1      169.72      129.47     10.55 o
  -6   6   1     3910.93     4016.49     53.23 o
  -5   6   1      282.03      271.89      6.26 o
  -4   6   1      322.63      269.60      7.30 o
  -3   6   1     3688.27     3656.17     36.87 o
  -2   6   1     4039.76     3681.11     35.70 o
  -1   6   1     1449.12     1448.64     15.51 o
   0   6   1    16535.17    17006.63    155.08 o
   1   6   1      669.23      632.09      7.39 o
   2   6   1     4453.85     4281.29     40.84 o
   3   6   1     1734.86     1811.45     20.88 o
   4   6   1      519.94      561.12      7.83 o
   5   6   1     1720.42     1777.08     22.93 o
   6   6   1       59.92       63.33      9.47 o
   7   6   1      421.15      416.42     57.82 o
   8   6   1      100.04      134.54     22.42 o
   9   6   1      221.16      158.28     32.54 o
  10   6   1      250.31      231.71     36.49 o
 -10   7   1      289.58      208.21     26.71 o
  -9   7   1      108.49      122.67     24.18 o
  -8   7   1      918.53      955.40     55.40 o
  -7   7   1     1999.60     2010.17     81.34 o
  -6   7   1       34.84       29.15      6.44 o
  -5   7   1      157.31      143.65      6.80 o
  -4   7   1      350.44      451.88      7.32 o
  -3   7   1     3936.69     3755.96     38.30 o
  -2   7   1      187.67      147.64      3.52 o
  -1   7   1      729.06      671.72     10.70 o
   0   7   1       63.80       64.05      2.15 o
   1   7   1      643.44      569.42      7.13 o
   2   7   1      253.12      237.22      5.17 o
   3   7   1     2434.41     2607.55     27.72 o
   4   7   1      273.46      307.32      6.57 o
   5   7   1      149.43      184.97      5.80 o
   6   7   1       56.14       68.22      6.39 o
   7   7   1       98.65       67.15      9.72 o
   8   7   1       47.95       57.60     17.15 o
   9   7   1      193.61      156.74     20.20 o
  10   7   1        7.11       13.52     29.46 o
 -10   8   1      416.13      535.08     49.24 o
  -9   8   1       70.18       45.43     15.11 o
  -8   8   1       44.32       27.97     17.59 o
  -7   8   1      318.57      305.00     16.42 o
  -6   8   1     1115.30     1142.47     23.16 o
  -5   8   1       78.15       86.86      5.10 o
  -4   8   1     4197.74     4023.38     41.10 o
  -3   8   1      308.12      311.36      6.12 o
  -2   8   1     1317.52     1462.35     16.41 o
  -1   8   1     2235.60     2308.86     23.53 o
   0   8   1     3741.26     3688.17     35.93 o
   1   8   1     2933.15     3207.13     31.72 o
   2   8   1      502.40      510.90      7.42 o
   3   8   1      564.63      611.38      9.73 o
   4   8   1      878.04      954.84     11.65 o
   5   8   1      174.45      180.64      6.24 o
   6   8   1      111.46       82.38      6.84 o
   7   8   1      148.03      137.98      6.50 o
   8   8   1       45.37       39.51     10.98 o
   9   8   1      159.29      144.27     18.59 o
  10   8   1       43.60       13.99     17.90 o
 -10   9   1       56.29       35.00     27.04 o
  -9   9   1       43.62       41.17     15.18 o
  -8   9   1        7.46       11.54      7.90 o
  -7   9   1       23.38       29.19      5.10 o
  -6   9   1       21.38       34.76      3.70 o
  -5   9   1       53.48       70.73      6.79 o
  -4   9   1      246.92      251.63      7.21 o
  -3   9   1      903.65      971.13     14.57 o
  -2   9   1      228.48      248.45      5.25 o
  -1   9   1      892.18      975.41     11.13 o
   0   9   1     2694.15     3019.62     30.53 o
   1   9   1      413.22      451.87      7.13 o
   2   9   1       11.13       25.25      2.01 o
   3   9   1      992.39     1041.13     14.72 o
   4   9   1      968.81     1086.17     14.26 o
   5   9   1       35.23       22.12      5.50 o
   6   9   1      183.18      170.89      7.88 o
   7   9   1        0.12        0.00      6.15 o
   8   9   1       92.40      110.13     10.59 o
   9   9   1       97.79       75.57     15.63 o
  -9  10   1       23.16       31.86     18.34 o
  -8  10   1       16.19       13.89      9.63 o
  -7  10   1      100.18       69.57     15.03 o
  -6  10   1      354.97      313.01      9.25 o
  -5  10   1       87.59       85.28      7.77 o
  -4  10   1     2213.48     2146.71     26.51 o
  -3  10   1      188.29      189.29      4.99 o
  -2  10   1       10.80       17.93      3.16 o
  -1  10   1      245.25      247.28      4.93 o
   0  10   1     5506.79     5902.95     56.67 o
   1  10   1      931.45     1000.86     12.24 o
   2  10   1      226.50      223.28      5.98 o
   3  10   1       74.79       89.05      6.88 o
   4  10   1       37.74       40.02      5.57 o
   5  10   1      406.50      365.67     16.75 o
   6  10   1      892.08      947.71     22.56 o
   7  10   1      339.22      321.03     12.28 o
   8  10   1       78.12       54.42     10.05 o
   9  10   1        8.44       15.85     20.17 o
  -9  11   1       74.82      100.11     17.90 o
  -8  11   1      351.97      387.18     24.62 o
  -7  11   1      349.82      331.34     19.94 o
  -6  11   1      926.45     1001.81     18.78 o
  -5  11   1     1083.56      977.02     27.75 o
  -4  11   1     1959.25     1986.83     28.84 o
  -3  11   1      291.82      274.02      6.02 o
  -2  11   1     2730.40     2749.77     29.79 o
  -1  11   1      531.07      510.80      7.69 o
   0  11   1      222.93      247.12      6.19 o
   1  11   1     1565.19     1473.30     17.62 o
   2  11   1     1270.81     1353.96     15.80 o
   3  11   1       36.86       44.93      3.46 o
   4  11   1      205.49      182.49      7.32 o
   5  11   1     1011.66     1113.20     23.29 o
   6  11   1       73.46       78.31     10.09 o
   7  11   1       99.67       85.72     11.93 o
   8  11   1      308.58      326.12     19.27 o
   9  11   1      510.24      515.19     34.33 o
  -9  12   1        4.53        3.62     17.49 o
  -8  12   1      209.29      213.44     22.02 o
  -7  12   1        3.26       -8.50     18.66 o
  -6  12   1      375.56      344.33     11.20 o
  -5  12   1       19.04       14.12      6.42 o
  -4  12   1     1291.77     1216.71     19.66 o
  -3  12   1      286.09      255.54      6.71 o
  -2  12   1     4834.10     4966.60     49.74 o
  -1  12   1      465.26      423.63      8.15 o
   0  12   1       26.21       30.74      3.29 o
   1  12   1        6.73        4.64      2.83 o
   2  12   1     2031.68     2037.69     22.21 o
   3  12   1      251.09      235.70      6.01 o
   4  12   1       41.89       41.58      6.32 o
   5  12   1      100.44       81.87      6.47 o
   6  12   1       38.62       35.10      7.25 o
   7  12   1       38.52       34.01      9.44 o
   8  12   1        0.35       11.75     13.19 o
   9  12   1      306.35      306.12     23.13 o
  -8  13   1        7.28       11.28     15.17 o
  -7  13   1     2119.82     2295.39     62.99 o
  -6  13   1      200.25      175.14     11.71 o
  -5  13   1     1160.25     1200.86     36.08 o
  -4  13   1       40.35       30.51      6.83 o
  -3  13   1     2795.45     2924.40     36.02 o
  -2  13   1      825.16      810.32     19.74 o
  -1  13   1       23.47       18.29      3.62 o
   0  13   1      240.44      205.69      5.20 o
   1  13   1      153.76      159.06      6.77 o
   2  13   1     4896.17     5074.22     67.65 o
   3  13   1     1126.48     1176.69     20.36 o
   4  13   1       84.50       80.98      5.88 o
   5  13   1      259.43      258.77      9.82 o
   6  13   1     1190.52     1256.08     48.02 o
   7  13   1       94.86       90.31     18.22 o
   8  13   1      167.09      183.95     25.14 o
  -8  14   1       17.59       40.52     13.20 o
  -7  14   1        5.79       -4.37     17.63 o
  -6  14   1        0.08       -5.38      9.62 o
  -5  14   1        0.07       -2.35      7.97 o
  -4  14   1      350.60      313.80     10.42 o
  -3  14   1      376.52      366.96     13.08 o
  -2  14   1      694.88      677.93     17.77 o
  -1  14   1     1307.67     1345.15     22.55 o
   0  14   1      140.48      143.56      4.97 o
   1  14   1       86.57       85.05      5.16 o
   2  14   1      405.51      338.76     11.48 o
   3  14   1      582.98      580.75     14.76 o
   4  14   1      774.97      733.60     14.79 o
   5  14   1       42.36       44.13      8.39 o
   6  14   1       88.86      106.37     12.25 o
   7  14   1      161.05      143.69     13.07 o
   8  14   1      929.92     1049.39     37.42 o
  -8  15   1     1053.29     1192.33     49.01 o
  -7  15   1        2.99       12.40     11.57 o
  -6  15   1        3.89       14.92     21.96 o
  -5  15   1        0.53        9.87      9.15 o
  -4  15   1        0.27       16.02      6.12 o
  -3  15   1      813.92      814.99     23.32 o
  -2  15   1      228.07      214.78     10.16 o
  -1  15   1      475.43      467.42     10.49 o
   0  15   1       86.22       67.99      6.68 o
   1  15   1      111.58      112.22      7.08 o
   2  15   1     3872.78     4227.26     59.69 o
   3  15   1     2329.88     2411.47     52.59 o
   4  15   1      182.37      154.21      9.27 o
   5  15   1      391.86      389.31     27.02 o
   6  15   1        1.82       -6.15     11.52 o
   7  15   1     2415.02     2781.97     79.58 o
   8  15   1      320.53      251.63     31.64 o
  -7  16   1        0.53      -14.04     16.22 o
  -6  16   1        7.18       10.31     10.55 o
  -5  16   1        6.26       -0.11     10.72 o
  -4  16   1      103.17      105.05     11.95 o
  -3  16   1        0.80       13.96      7.72 o
  -2  16   1      177.84      193.39     11.59 o
  -1  16   1     1074.71     1123.67     23.58 o
   0  16   1        0.99        5.20      3.86 o
   1  16   1      598.86      577.62     11.12 o
   2  16   1       68.58       68.18      6.46 o
   3  16   1     1191.89     1180.22     24.51 o
   4  16   1      662.66      644.94     20.54 o
   5  16   1      155.04      192.42     16.06 o
   6  16   1       58.41       52.08     16.95 o
   7  16   1      332.93      333.24     20.04 o
  -7  17   1      216.18      206.04     18.97 o
  -6  17   1      152.16      185.18     15.76 o
  -5  17   1       23.33        9.10     10.12 o
  -4  17   1        8.03       12.16     11.37 o
  -3  17   1      119.51      130.33     15.37 o
  -2  17   1       65.24       56.35      7.23 o
  -1  17   1      271.61      281.23     14.98 o
   0  17   1       23.71       20.28      5.60 o
   1  17   1        6.68        2.77      6.37 o
   2  17   1     1041.66     1039.07     25.19 o
   3  17   1      244.19      239.82     12.09 o
   4  17   1       56.84       37.72     11.18 o
   5  17   1      154.08      160.01     13.21 o
   6  17   1      953.39      987.32     36.79 o
   7  17   1      149.33      159.02     25.36 o
  -6  18   1      291.78      314.31     18.96 o
  -5  18   1      107.89      110.50     16.28 o
  -4  18   1        3.50       -3.32     11.72 o
  -3  18   1      282.72      321.64     16.16 o
  -2  18   1     1561.79     1764.06     46.51 o
  -1  18   1        2.66        1.40      6.54 o
   0  18   1      170.67      189.97     17.51 o
   1  18   1      383.91      369.19     21.57 o
   2  18   1      114.05      112.52     12.72 o
   3  18   1       46.38       57.85     13.74 o
   4  18   1       23.69       35.65     13.07 o
   5  18   1      296.55      247.97     17.94 o
   6  18   1      108.91       83.60     15.22 o
  -5  19   1      503.48      480.09     35.14 o
  -4  19   1      117.70      145.21     21.12 o
  -3  19   1      190.00      195.79     14.06 o
  -2  19   1        1.52       11.85     14.47 o
  -1  19   1      572.87      640.99     26.59 o
   0  19   1      469.74      448.77     24.02 o
   1  19   1       22.04       27.64     11.95 o
   2  19   1      112.76       90.32     10.44 o
   3  19   1      101.44      107.74     16.11 o
   4  19   1      279.27      240.23     19.98 o
   5  19   1       16.53       43.52     16.40 o
  -4  20   1      443.16      422.69     22.62 o
  -3  20   1      128.37      129.44     17.78 o
  -2  20   1       41.65       14.09     16.13 o
  -1  20   1      316.27      345.31     16.09 o
   0  20   1     2037.86     2265.00     53.79 o
   1  20   1      129.82      180.02     20.38 o
   2  20   1        5.78       18.03     11.20 o
   3  20   1      121.76      161.45     14.18 o
   4  20   1      268.86      239.81     20.92 o
  -3  21   1      129.26       86.05     16.11 o
  -2  21   1       42.79       43.15     12.88 o
  -1  21   1      209.23      215.05     16.34 o
   0  21   1      169.62      183.72     17.16 o
   1  21   1      172.44      158.83     17.27 o
   2  21   1      242.09      274.79     22.56 o
   3  21   1      640.10      651.17     32.76 o
  -1  22   1      119.06       99.79     15.78 o
   0  22   1       64.87       46.27     14.97 o
   1  22   1      307.68      265.27     17.96 o
  -7   0   2      275.45      258.73     13.63 o
  -6   0   2     1822.22     1681.27     35.79 o
  -5   0   2    17095.97    17212.24    311.91 o
  -3   0   2    10856.70     9631.80    130.50 o
  -2   0   2       75.65       91.67      2.91 o
  -1   0   2    13236.18    11607.34    249.15 o
   1   0   2      141.01      143.49      3.21 o
   2   0   2     9925.33     9208.90    124.77 o
   3   0   2     1967.12     1738.34     29.36 o
   4   0   2     5292.35     5313.88     83.58 o
   5   0   2      449.13      422.02     10.49 o
   6   0   2     2052.21     1987.98     45.25 o
   7   0   2      323.93      319.71     13.99 o
   8   0   2     3946.18     4044.52    174.55 o
  10   0   2      907.94     1001.57     69.91 o
  -7   1   2     1168.72     1162.61     31.96 o
  -6   1   2       10.89       25.53      6.32 o
  -5   1   2        5.67       35.70      6.51 o
  -4   1   2     2869.60     2907.69     33.24 o
  -3   1   2     2879.83     2707.70     31.00 o
  -2   1   2    11797.80    10564.40    110.47 o
  -1   1   2      797.74      687.27     11.14 o
   1   1   2     2412.33     2103.23     22.62 o
   2   1   2      114.46      131.03      2.66 o
   3   1   2     1610.80     1610.88     18.64 o
   4   1   2      545.03      483.48      7.12 o
   5   1   2       38.37       40.79      3.54 o
   6   1   2      898.47      913.20     13.13 o
   7   1   2      596.75      559.10     11.21 o
   8   1   2      716.82      660.56     40.23 o
  -7   2   2      111.47      165.73     21.65 o
  -6   2   2     3220.37     3148.88     39.50 o
  -5   2   2       16.01       19.24      3.07 o
  -4   2   2     1750.46     1666.06     20.45 o
  -3   2   2      780.23      754.91     11.52 o
  -2   2   2     9676.74     8744.99     92.83 o
  -1   2   2     3922.41     3575.65     35.07 o
   0   2   2    12940.77    11629.65    135.06 o
   1   2   2     1231.33     1124.90      9.54 o
   2   2   2     1861.02     1830.79     17.68 o
   3   2   2      103.28      100.54      4.08 o
   4   2   2     4000.11     3891.98     42.35 o
   5   2   2     1989.88     1944.26     23.12 o
   6   2   2      423.93      456.93     10.90 o
   7   2   2     1227.18     1288.71     22.75 o
   8   2   2       20.21       36.05     17.15 o
 -10   3   2       66.62       62.43     26.82 o
  -8   3   2       37.43       36.28     23.16 o
  -7   3   2      747.39      710.67     31.86 o
  -6   3   2      570.41      568.22     11.54 o
  -5   3   2       56.95       44.73      4.28 o
  -4   3   2      187.09      207.26      4.33 o
  -3   3   2      241.78      253.34      4.95 o
  -2   3   2     2228.49     2103.29     23.82 o
  -1   3   2       28.57       47.40      1.75 o
   0   3   2     9730.23     9107.57     72.94 o
   1   3   2    29624.37    26989.66    288.75 o
   2   3   2     4443.74     4207.08     38.30 o
   3   3   2       96.41      109.51      2.85 o
   4   3   2      411.51      352.69      5.77 o
   5   3   2     2251.26     2257.51     26.35 o
   6   3   2      193.50      208.33      6.47 o
   7   3   2     1539.47     1566.55     28.58 o
   8   3   2       43.93       37.81     20.66 o
   9   3   2      390.90      329.75     34.73 o
 -10   4   2      146.36      149.49     33.85 o
  -9   4   2        0.24        7.47     19.35 o
  -8   4   2      352.27      266.39     32.76 o
  -7   4   2       12.88       12.00     10.30 o
  -6   4   2      113.47      124.63      7.53 o
  -5   4   2     1386.35     1378.45     21.27 o
  -4   4   2     5925.00     6316.70     69.21 o
  -3   4   2      221.52      271.99      5.04 o
  -2   4   2     5843.48     5362.60     52.14 o
  -1   4   2     2794.63     2619.84     23.22 o
   0   4   2     4326.15     4091.04     34.93 o
   1   4   2      130.39      137.53      2.41 o
   2   4   2     1142.16     1052.86     11.10 o
   3   4   2     1016.84      936.36     10.54 o
   4   4   2      228.87      155.33      4.01 o
   5   4   2       79.85       88.82      3.60 o
   6   4   2     2670.86     2722.72     36.62 o
   7   4   2      617.32      621.10     15.55 o
   8   4   2       15.72        5.28     24.18 o
   9   4   2      105.17      138.50     24.18 o
 -10   5   2      455.90      389.11     50.12 o
  -8   5   2      479.60      418.81     66.83 o
  -7   5   2        7.04       12.55      5.45 o
  -6   5   2      575.89      524.46     13.71 o
  -5   5   2      926.34      989.12     14.98 o
  -4   5   2     1552.20     1676.87     20.13 o
  -3   5   2     3192.38     3025.40     32.47 o
  -2   5   2       79.18       85.91      2.54 o
  -1   5   2     4238.88     3935.83     39.23 o
   0   5   2     2461.37     2367.79     22.02 o
   1   5   2     2799.21     2829.13     27.75 o
   2   5   2       31.67       54.47      2.77 o
   3   5   2     4329.93     4284.43     41.04 o
   4   5   2     5236.86     5289.31     56.57 o
   5   5   2       27.08       35.36      3.07 o
   6   5   2      366.87      354.26     14.38 o
   7   5   2     1719.41     1853.48     60.99 o
   8   5   2       93.83       92.61     15.00 o
   9   5   2        0.30      -19.79     17.15 o
 -10   6   2       76.29       89.03     20.81 o
  -9   6   2        5.81       40.45     21.10 o
  -8   6   2       14.73       24.01     10.61 o
  -7   6   2       52.30       58.24      7.65 o
  -6   6   2      690.71      707.39     18.82 o
  -5   6   2      126.38      121.20      5.49 o
  -4   6   2       12.19       18.34      3.18 o
  -3   6   2     1731.32     1777.48     18.56 o
  -2   6   2     2324.95     2175.30     22.43 o
  -1   6   2       79.72       64.96      2.27 o
   0   6   2     1819.87     1884.91     19.66 o
   1   6   2      473.99      500.28      6.21 o
   2   6   2      597.61      617.92      7.36 o
   3   6   2      245.12      239.77      4.38 o
   4   6   2        0.01        2.39      2.14 o
   5   6   2      120.58      134.74      7.87 o
   6   6   2      450.65      469.86     13.57 o
   7   6   2      203.48      202.34     11.48 o
   8   6   2      107.61      106.37     13.81 o
   9   6   2      110.45       85.74     21.54 o
  10   6   2       97.02       91.63     19.82 o
 -10   7   2      145.29      124.19     20.18 o
  -9   7   2       32.59       -2.64     22.42 o
  -8   7   2      910.05     1100.93     58.48 o
  -7   7   2      296.67      285.57     26.06 o
  -6   7   2     1861.26     1837.26     36.50 o
  -5   7   2      509.09      468.19     11.37 o
  -4   7   2      908.34      941.13     13.39 o
  -3   7   2      245.34      264.76      4.89 o
  -2   7   2     1162.12     1191.41     14.25 o
  -1   7   2      233.97      278.02      4.77 o
   0   7   2     2762.73     2654.34     25.22 o
   1   7   2      182.55      176.13      3.56 o
   2   7   2       35.41       48.90      2.26 o
   3   7   2        1.30       18.56      2.31 o
   4   7   2     2908.95     3022.89     34.77 o
   5   7   2       44.14       46.15      4.11 o
   6   7   2       73.63      102.78      9.69 o
   7   7   2     1246.59     1170.98     43.98 o
   8   7   2       93.45      116.51     21.98 o
   9   7   2        2.90       26.36     65.51 o
  10   7   2        0.22       -1.52     17.71 o
 -10   8   2        0.48      -12.99     25.50 o
  -9   8   2        8.80       13.76     17.07 o
  -8   8   2      835.52      879.04     37.31 o
  -7   8   2      174.58      171.66     13.01 o
  -6   8   2      597.65      575.03     12.16 o
  -5   8   2     2409.22     2506.25     29.81 o
  -4   8   2      465.11      494.64      7.20 o
  -3   8   2     1212.10     1270.42     15.27 o
  -2   8   2      443.99      461.34      6.45 o
  -1   8   2     3394.03     3347.11     33.44 o
   0   8   2     6358.96     6444.56     57.96 o
   1   8   2      131.94      140.58      3.46 o
   2   8   2     1866.83     2147.80     20.94 o
   3   8   2      497.39      462.52      6.85 o
   4   8   2     3688.36     3691.24     38.48 o
   5   8   2       21.33       18.71      3.44 o
   6   8   2     1043.71     1008.60     21.83 o
   7   8   2       73.58       70.98      9.78 o
   8   8   2       37.01       35.66     27.97 o
   9   8   2        0.01        3.25     11.55 o
  10   8   2       15.53       36.05     23.30 o
 -10   9   2        6.67       30.80     15.45 o
  -9   9   2     1710.29     1849.87     76.96 o
  -8   9   2       94.05       55.17      9.60 o
  -7   9   2      492.58      499.62     18.35 o
  -6   9   2      158.09      160.68      6.95 o
  -5   9   2      268.96      249.88      6.47 o
  -4   9   2      766.23      719.67      9.52 o
  -3   9   2      123.00      115.94      3.72 o
  -2   9   2      601.56      546.74     11.56 o
  -1   9   2     2468.88     2514.91     25.68 o
   0   9   2     1650.33     1810.85     20.20 o
   1   9   2      459.33      394.37      5.94 o
   2   9   2     7502.62     7563.17     68.23 o
   3   9   2      103.03       85.02      4.68 o
   4   9   2      166.23      172.28      4.80 o
   5   9   2     3376.81     3346.36     55.40 o
   6   9   2      132.51      116.37      8.53 o
   7   9   2      224.31      198.64     10.58 o
   8   9   2       81.20       96.37      9.70 o
   9   9   2      519.59      495.39     29.98 o
  -9  10   2      236.76      189.98     25.40 o
  -8  10   2        1.77       -1.38     16.18 o
  -7  10   2       85.32      105.61     16.53 o
  -6  10   2      175.73      140.88      6.44 o
  -5  10   2      394.49      394.99     16.64 o
  -4  10   2      615.69      621.17     10.41 o
  -3  10   2        0.07        2.83      2.66 o
  -2  10   2      354.26      404.76      7.41 o
  -1  10   2     2465.14     2555.14     26.06 o
   0  10   2     6282.49     6577.82     60.74 o
   1  10   2        8.30       14.59      3.46 o
   2  10   2      148.25      163.34      3.47 o
   3  10   2      972.61      967.84     13.75 o
   4  10   2     5319.77     5425.19     56.75 o
   5  10   2       33.30       44.45      5.21 o
   6  10   2      685.33      674.16     14.22 o
   7  10   2      683.77      675.63     17.69 o
   8  10   2      702.03      707.05     33.58 o
   9  10   2       83.22       63.43     17.73 o
  -9  11   2      262.06      251.57     21.08 o
  -8  11   2       49.33       38.17     13.89 o
  -7  11   2        0.12       12.29     11.72 o
  -6  11   2        9.51        4.92      6.25 o
  -5  11   2       28.18       26.88      5.42 o
  -4  11   2      768.63      755.04     18.68 o
  -3  11   2        6.00        3.13      3.27 o
  -2  11   2      350.41      334.04      7.90 o
  -1  11   2       10.94       16.04      2.59 o
   0  11   2      426.16      396.84      8.11 o
   1  11   2       38.06       45.92      3.54 o
   2  11   2      140.02      147.36      3.78 o
   3  11   2     1223.32     1181.23     14.89 o
   4  11   2     1146.22     1132.98     21.44 o
   5  11   2       20.75       12.19      8.58 o
   6  11   2      319.97      323.06     11.27 o
   7  11   2      188.86      177.81     14.40 o
   8  11   2       28.65       24.10     13.67 o
   9  11   2      383.15      363.79     23.31 o
  -9  12   2        3.60        4.23     12.13 o
  -8  12   2      172.27      221.27     16.74 o
  -7  12   2      100.90      114.49     13.89 o
  -6  12   2      942.42      967.63     36.50 o
  -5  12   2     1311.59     1332.32     37.39 o
  -4  12   2     1697.23     1757.28     26.22 o
  -3  12   2       29.43       13.39      3.86 o
  -2  12   2      446.82      364.38      6.69 o
  -1  12   2     2020.98     2012.48     22.42 o
   0  12   2     1890.06     2013.27     21.62 o
   1  12   2      149.53      151.82      5.10 o
   2  12   2        0.83       -1.56      2.59 o
   3  12   2     2134.75     2154.73     26.15 o
   4  12   2      141.31      128.42      6.33 o
   5  12   2       30.76       18.80      5.86 o
   6  12   2      413.93      414.85     12.79 o
   7  12   2       23.78       12.81     10.78 o
   8  12   2      824.11      939.47     34.02 o
   9  12   2        9.17       12.46     16.94 o
  -8  13   2      594.64      574.03     23.12 o
  -7  13   2      992.84     1095.31     46.14 o
  -6  13   2      430.87      427.27     15.91 o
  -5  13   2      397.12      394.92     25.40 o
  -4  13   2      196.48      176.30      9.35 o
  -3  13   2      400.89      381.05      9.85 o
  -2  13   2     1290.92     1271.20     17.75 o
  -1  13   2     5504.06     5551.19     58.20 o
   0  13   2      324.00      290.40      5.74 o
   1  13   2      804.12      810.80     12.64 o
   2  13   2       17.02        9.13      5.34 o
   3  13   2       59.93       56.70      6.53 o
   4  13   2        6.92       20.27      6.63 o
   5  13   2        1.82       -5.71      5.98 o
   6  13   2       49.89       35.68     10.07 o
   7  13   2      163.50      163.30     21.56 o
   8  13   2      219.52      220.61     30.55 o
  -8  14   2        0.20      -10.15     13.07 o
  -7  14   2       22.45       32.54     16.66 o
  -6  14   2      888.79      941.24     51.71 o
  -5  14   2      406.88      374.77     20.59 o
  -4  14   2        0.02        8.42      7.35 o
  -3  14   2     1168.60     1203.13     22.04 o
  -2  14   2     2647.09     2744.46     39.53 o
  -1  14   2      446.55      481.95     12.94 o
   0  14   2        0.67        4.16      3.21 o
   1  14   2      884.86      955.60     14.91 o
   2  14   2      236.85      220.08      5.99 o
   3  14   2        6.28        6.28      3.62 o
   4  14   2      675.70      647.64     15.29 o
   5  14   2      442.00      376.07     15.22 o
   6  14   2       44.30       45.76     12.76 o
   7  14   2       96.80       67.32     21.39 o
   8  14   2      117.50       98.75     17.01 o
  -8  15   2        4.13        6.61     24.62 o
  -7  15   2       35.56       13.16     13.32 o
  -6  15   2       55.70       31.27     12.12 o
  -5  15   2      164.97      159.48     12.88 o
  -4  15   2        0.77       -5.89      9.73 o
  -3  15   2      456.40      443.42     16.26 o
  -2  15   2      192.01      172.19      7.76 o
  -1  15   2      201.26      194.84      8.58 o
   0  15   2      541.61      525.59     16.39 o
   1  15   2       53.06       54.17      4.32 o
   2  15   2      382.60      338.06      8.74 o
   3  15   2        7.65        3.97      5.25 o
   4  15   2       80.89       72.28      7.52 o
   5  15   2      108.47      110.27     15.47 o
   6  15   2        8.72       13.28     10.69 o
   7  15   2      155.52      135.31     31.22 o
  -7  16   2      136.25      131.80     14.34 o
  -6  16   2      615.15      627.75     27.78 o
  -5  16   2       16.00        8.95      9.19 o
  -4  16   2       10.48        5.48      8.00 o
  -3  16   2       11.27       11.96      6.27 o
  -2  16   2      931.38      995.73     17.88 o
  -1  16   2      174.82      164.73      8.49 o
   0  16   2      199.36      185.55     10.73 o
   1  16   2       60.37       61.85      5.60 o
   2  16   2      363.78      367.25     12.67 o
   3  16   2      205.56      192.75      9.73 o
   4  16   2      104.55      113.77     10.81 o
   5  16   2      347.52      324.26     17.13 o
   6  16   2       90.07       79.70     13.99 o
   7  16   2       46.31       48.61     14.83 o
  -7  17   2      423.66      390.42     24.84 o
  -6  17   2      330.68      315.12     25.73 o
  -5  17   2        4.11       21.40     10.52 o
  -4  17   2       14.94       20.00     13.08 o
  -3  17   2        1.39        0.28      7.19 o
  -2  17   2      342.42      322.70     27.86 o
  -1  17   2     1440.60     1549.34     30.89 o
   0  17   2      868.55      873.74     20.47 o
   1  17   2      609.23      588.22     11.45 o
   2  17   2        0.11       -4.82      7.07 o
   3  17   2      501.81      558.50     20.90 o
   4  17   2       85.01      100.65      9.27 o
   5  17   2       48.74       34.94     12.43 o
   6  17   2       26.13       20.08     20.18 o
  -6  18   2      112.12      113.90     23.30 o
  -5  18   2      615.03      575.53     23.56 o
  -4  18   2      368.77      383.12     24.93 o
  -3  18   2     1051.09     1154.83     30.26 o
  -2  18   2      567.54      589.57     23.88 o
  -1  18   2      741.34      715.91     18.83 o
   0  18   2      101.00       79.32      8.35 o
   1  18   2      548.22      556.61     33.92 o
   2  18   2      454.52      448.45     20.70 o
   3  18   2       30.71       36.45     13.14 o
   4  18   2       35.58       56.10     11.73 o
   5  18   2       39.55       41.16     14.46 o
   6  18   2      790.83      837.28     37.95 o
  -5  19   2      129.49       94.82     18.96 o
  -4  19   2        9.27        6.25     11.71 o
  -3  19   2      399.35      385.40     20.24 o
  -2  19   2       28.59       46.29     12.32 o
  -1  19   2       73.34       53.28      7.89 o
   0  19   2      523.25      556.28     22.65 o
   1  19   2       63.18       71.41      9.77 o
   2  19   2      319.44      285.54     13.01 o
   3  19   2        2.93      -15.14     10.09 o
   4  19   2      412.53      418.87     27.01 o
   5  19   2       41.45       35.94     14.46 o
  -4  20   2        0.72       22.30     15.00 o
  -3  20   2       54.83       53.39     14.56 o
  -2  20   2      385.08      386.71     18.92 o
  -1  20   2      487.06      445.05     20.07 o
   0  20   2      294.51      291.13     15.57 o
   1  20   2      143.80      136.11     13.57 o
   2  20   2      171.58      186.85     15.26 o
   3  20   2       14.74        7.92     12.74 o
   4  20   2      375.97      374.64     29.97 o
  -3  21   2       95.26       67.89     19.98 o
  -2  21   2      272.52      293.98     33.69 o
  -1  21   2       43.04       45.90     12.06 o
   0  21   2        0.10      -17.28     17.35 o
   1  21   2      641.95      688.74     26.18 o
   2  21   2      553.15      624.46     26.18 o
   3  21   2       16.97       18.34     16.02 o
  -1  22   2       74.16       77.04     14.73 o
   0  22   2      305.34      292.19     23.86 o
   1  22   2       82.57       62.21     16.59 o
  -7   1   3       76.25       59.67     13.52 o
  -6   1   3      285.77      308.98     10.97 o
  -5   1   3       31.68       39.47      2.88 o
  -4   1   3        3.56       22.31      4.44 o
  -3   1   3    14864.22    14040.11    156.61 o
  -2   1   3    20501.93    18978.19    205.55 o
  -1   1   3      873.75      841.75      9.47 o
   0   1   3        8.00       11.96      1.00 o
   1   1   3    13230.74    11914.80    106.48 o
   2   1   3      733.00      593.32      6.87 o
   3   1   3     3319.37     3128.85     31.36 o
   4   1   3      502.54      467.34      6.80 o
   5   1   3     3681.84     3718.13     40.35 o
   6   1   3     1807.30     1826.44     24.16 o
   7   1   3      819.40      746.01     21.80 o
   8   1   3        1.75      -16.27     16.71 o
   9   1   3        4.65        7.03     22.42 o
  -8   2   3       30.30       56.72     18.03 o
  -7   2   3        2.09        5.25      5.28 o
  -6   2   3     2438.73     2397.81     31.47 o
  -5   2   3      302.36      315.51      8.21 o
  -4   2   3       65.00       76.17      3.07 o
  -3   2   3       22.54       74.69      2.84 o
  -2   2   3     7154.65     6691.43     72.69 o
  -1   2   3     3480.32     3267.35     30.09 o
   0   2   3    35681.77    28676.55    903.96 o
   1   2   3     5039.10     4656.78     35.03 o
   2   2   3     7484.25     6922.10     55.37 o
   3   2   3     1121.78     1216.73     13.09 o
   4   2   3      194.57      219.60      3.94 o
   5   2   3      202.65      215.65      6.95 o
   6   2   3     7195.51     7040.92     96.12 o
   7   2   3       99.06      110.55     10.10 o
   8   2   3      206.67      208.84     24.18 o
   9   2   3       36.88       14.51     21.10 o
  -8   3   3      460.65      404.91     80.24 o
  -7   3   3     1692.75     1636.21     62.68 o
  -6   3   3      615.50      569.12     12.03 o
  -5   3   3      257.43      247.21      7.83 o
  -4   3   3     1846.62     1753.17     20.23 o
  -3   3   3     1418.97     1185.85     15.59 o
  -2   3   3     2469.93     2351.96     24.66 o
  -1   3   3      274.28      275.09      3.87 o
   0   3   3    41159.22    36538.51    825.92 o
   1   3   3     1181.53     1078.09      9.75 o
   2   3   3       21.92       22.51      1.40 o
   3   3   3       55.72       31.16      1.66 o
   4   3   3      419.14      298.26      5.47 o
   5   3   3     1642.26     1702.98     20.05 o
   6   3   3      152.85      150.58      6.58 o
   7   3   3      774.20      732.41     24.81 o
   8   3   3      127.43      123.90     18.33 o
   9   3   3       48.60       39.57     21.98 o
 -10   4   3      111.47      130.14     28.58 o
  -8   4   3      457.97      498.80     31.67 o
  -7   4   3      429.40      381.41     15.06 o
  -6   4   3      438.81      393.97     15.39 o
  -5   4   3     1132.01     1043.93     16.63 o
  -4   4   3      421.80      450.78      7.57 o
  -3   4   3      222.76      218.13      4.25 o
  -2   4   3      860.58      741.73      9.60 o
  -1   4   3     9467.59     8770.86     79.48 o
   0   4   3     2779.53     2769.35     25.11 o
   1   4   3      289.85      287.96      3.43 o
   2   4   3     1863.97     1721.66     16.17 o
   3   4   3      603.80      528.23      6.31 o
   4   4   3     1832.38     1808.50     20.83 o
   5   4   3     1284.64     1247.36     16.91 o
   6   4   3      123.71      107.37     10.14 o
   7   4   3     1878.56     1875.59     60.74 o
   8   4   3       32.39        0.66     11.62 o
   9   4   3      156.26      206.20     26.38 o
 -10   5   3      572.06      585.64     54.96 o
  -8   5   3      204.34      215.56     40.67 o
  -7   5   3       22.70       30.78     10.99 o
  -6   5   3        0.34        6.15      3.11 o
  -5   5   3      402.84      380.43     13.63 o
  -4   5   3     3832.48     3577.66     41.34 o
  -3   5   3     1278.20     1207.65     14.68 o
  -2   5   3      207.24      228.54      4.65 o
  -1   5   3       64.26       49.90      2.11 o
   0   5   3        0.44        1.02      1.40 o
   1   5   3     1362.67     1200.14     12.63 o
   2   5   3     1308.37     1256.73     12.70 o
   3   5   3      412.05      487.96      6.31 o
   4   5   3      259.72      297.56      8.05 o
   5   5   3      760.32      654.94      9.88 o
   6   5   3     3748.78     3723.97     64.95 o
   7   5   3      486.31      525.87     23.79 o
   8   5   3       10.83        7.64      8.43 o
  10   5   3      527.80      607.62     50.56 o
 -10   6   3      977.31     1039.04     51.61 o
  -9   6   3       31.01       59.61     15.42 o
  -8   6   3       77.86       72.43     10.18 o
  -7   6   3        4.97       17.49     10.50 o
  -6   6   3     3464.60     3434.10     44.20 o
  -5   6   3     1429.27     1471.50     22.31 o
  -4   6   3       32.56       27.40      3.23 o
  -3   6   3     3971.29     3942.46     39.93 o
  -2   6   3     4776.89     4686.46     46.64 o
  -1   6   3     6103.34     6266.34     53.00 o
   0   6   3     6914.59     7427.53     61.36 o
   1   6   3     3217.05     3501.95     34.03 o
   2   6   3      462.52      522.97      6.71 o
   3   6   3       92.91      118.89      2.93 o
   4   6   3      268.02      292.44      5.00 o
   5   6   3     2563.86     2563.61     32.29 o
   6   6   3      760.12      735.77     26.02 o
   7   6   3        4.02       -4.48     18.57 o
   8   6   3      275.66      300.73     27.26 o
  10   6   3      429.01      381.57     27.20 o
 -10   7   3       32.32       29.87     20.85 o
  -9   7   3      799.53      972.60     42.42 o
  -8   7   3      373.69      410.36     18.97 o
  -7   7   3       14.40       25.98      7.51 o
  -6   7   3       27.58       27.34      6.06 o
  -5   7   3     2110.34     2079.18     27.14 o
  -4   7   3      851.37      770.39     11.42 o
  -3   7   3      773.07      891.80     10.89 o
  -2   7   3      113.48      140.97      3.54 o
  -1   7   3     3849.15     4043.44     40.25 o
   0   7   3      351.75      400.68      6.18 o
   1   7   3      612.98      674.62      8.04 o
   2   7   3     2458.88     2484.32     23.74 o
   3   7   3      737.45      864.69     10.41 o
   4   7   3      482.72      513.14     12.18 o
   5   7   3        0.32        4.52      3.69 o
   6   7   3     3934.44     4036.95     64.59 o
   7   7   3      354.27      329.44     16.56 o
   8   7   3      584.40      558.16     82.22 o
   9   7   3       62.26       87.64     18.03 o
  10   7   3      461.52      468.71     29.11 o
 -10   8   3      252.73      227.36     21.61 o
  -9   8   3      241.45      146.42     21.98 o
  -8   8   3      420.34      427.51     28.43 o
  -7   8   3      512.32      483.39     22.47 o
  -6   8   3      449.45      465.57     12.55 o
  -5   8   3     2050.54     2057.32     26.44 o
  -4   8   3      530.38      471.45      9.03 o
  -3   8   3      632.31      588.84      7.83 o
  -2   8   3       27.42       22.93      2.68 o
  -1   8   3      107.77       88.98      3.34 o
   0   8   3     3862.99     4247.15     37.98 o
   1   8   3      616.17      688.68      8.36 o
   2   8   3      847.43      938.48     10.55 o
   3   8   3      103.00      115.89      3.86 o
   4   8   3      382.65      368.88      7.32 o
   5   8   3      379.70      378.88     10.99 o
   6   8   3      313.85      330.15     12.49 o
   7   8   3      348.88      322.60     16.82 o
   8   8   3       23.60       25.65      7.90 o
   9   8   3       23.76       30.11     11.91 o
 -10   9   3      102.33      115.96     24.90 o
  -9   9   3      428.85      380.82     77.82 o
  -8   9   3       58.67       47.25     13.01 o
  -7   9   3       38.50       31.15      7.83 o
  -6   9   3      661.88      669.39     16.61 o
  -5   9   3      516.05      474.71     10.67 o
  -4   9   3      406.51      430.04      6.62 o
  -3   9   3       67.80       67.73      4.11 o
  -2   9   3      433.37      400.86      7.48 o
  -1   9   3       16.31       27.70      2.37 o
   0   9   3     3851.03     4300.27     37.68 o
   1   9   3      259.45      280.82      5.37 o
   2   9   3        1.54        4.41      2.72 o
   3   9   3       20.25       22.85      2.57 o
   4   9   3       24.34       18.71      2.91 o
   5   9   3       99.60       96.19      6.09 o
   6   9   3        0.06        4.06      5.60 o
   7   9   3      242.09      238.59     15.33 o
   8   9   3       56.84       62.27      8.57 o
   9   9   3        1.78        8.55     10.33 o
  -9  10   3      115.67      102.61     17.92 o
  -8  10   3       47.08       47.19     13.74 o
  -7  10   3      800.50      806.65     20.25 o
  -6  10   3        3.66       -3.06      4.42 o
  -5  10   3     1377.47     1304.48     26.00 o
  -4  10   3     2064.26     2104.31     25.94 o
  -3  10   3     1850.23     1836.93     21.47 o
  -2  10   3      277.74      265.67      5.16 o
  -1  10   3      350.09      398.28      7.38 o
   0  10   3      877.93      797.41      9.39 o
   1  10   3       38.96       61.94      3.05 o
   2  10   3      619.76      675.05     10.10 o
   3  10   3        8.92       11.69      3.02 o
   4  10   3        1.20        7.83      3.38 o
   5  10   3      225.38      194.01      7.27 o
   6  10   3      904.88      945.53     20.94 o
   7  10   3       35.26       45.54      8.29 o
   8  10   3       25.50        8.76     10.99 o
   9  10   3       89.22       75.13     15.43 o
  -9  11   3     1043.04     1171.80     42.77 o
  -8  11   3       42.45       44.57     29.08 o
  -7  11   3      590.12      605.07     21.54 o
  -6  11   3       69.93       47.75      8.38 o
  -5  11   3      596.01      591.17     14.04 o
  -4  11   3      940.41      904.58     14.48 o
  -3  11   3      633.44      584.26      8.99 o
  -2  11   3     1534.16     1511.24     17.70 o
  -1  11   3     1033.71     1025.84     12.42 o
   0  11   3        9.64       10.70      2.82 o
   1  11   3      184.08      182.10      4.83 o
   2  11   3      800.66      866.46     11.25 o
   3  11   3     1041.13     1080.20     16.55 o
   4  11   3      163.55      144.36      8.52 o
   5  11   3      625.77      665.51     14.64 o
   6  11   3     1349.10     1468.03     28.02 o
   7  11   3      558.27      612.75     33.63 o
   8  11   3      182.19      186.91     24.06 o
   9  11   3       46.39        7.97     18.39 o
  -9  12   3       28.91       14.16     15.62 o
  -8  12   3       15.99       16.90     12.76 o
  -7  12   3      139.80      125.26     13.91 o
  -6  12   3     2916.94     3282.53     65.39 o
  -5  12   3        4.85       -3.99      6.98 o
  -4  12   3      218.96      216.37     15.96 o
  -3  12   3      100.39      114.87      6.78 o
  -2  12   3       84.58       78.27      3.90 o
  -1  12   3      927.71      960.66     12.33 o
   0  12   3     1517.09     1600.77     19.42 o
   1  12   3       53.30       45.27      3.29 o
   2  12   3      107.14      105.91      4.85 o
   3  12   3      225.84      238.72      7.67 o
   4  12   3      117.27      121.64      6.34 o
   5  12   3      185.92      166.39     13.37 o
   6  12   3       68.15       70.69      9.39 o
   7  12   3       24.00        5.35     13.59 o
   8  12   3      309.96      352.38     32.38 o
  -8  13   3     1319.19     1458.36     62.19 o
  -7  13   3       79.75       78.89     13.07 o
  -6  13   3       75.10       69.43     10.91 o
  -5  13   3      125.39      131.00      8.28 o
  -4  13   3      927.94      895.48     34.84 o
  -3  13   3     3065.87     3141.66     43.19 o
  -2  13   3      131.94      116.89      5.87 o
  -1  13   3     1797.27     1767.28     21.23 o
   0  13   3        1.42       -2.81      3.55 o
   1  13   3     3198.60     3310.91     34.37 o
   2  13   3       12.89       12.37      2.96 o
   3  13   3     1409.31     1497.95     30.75 o
   4  13   3      233.79      211.71     11.46 o
   5  13   3      883.60      931.78     19.95 o
   6  13   3      323.84      325.82     16.29 o
   7  13   3       75.49       94.44     14.02 o
   8  13   3       13.90        7.26     15.36 o
  -8  14   3        0.84      -21.34     14.23 o
  -7  14   3        2.82       28.81     12.60 o
  -6  14   3      794.29      862.19     22.81 o
  -5  14   3      401.52      416.74     20.44 o
  -4  14   3        3.09        8.78      6.32 o
  -3  14   3       42.31       17.46      7.86 o
  -2  14   3     1258.67     1215.81     21.22 o
  -1  14   3      128.50       99.95      6.59 o
   0  14   3     1693.53     1755.77     28.83 o
   1  14   3       98.79      116.50      5.04 o
   2  14   3      550.38      535.59     13.25 o
   3  14   3      580.51      602.83     10.39 o
   4  14   3      277.07      241.94     13.07 o
   5  14   3      153.44      173.69     10.43 o
   6  14   3      234.35      249.69     15.89 o
   7  14   3      602.29      629.26     31.86 o
   8  14   3        6.10      -10.52     14.79 o
  -8  15   3      754.18      774.81     28.36 o
  -7  15   3       81.25       70.14     12.86 o
  -6  15   3       23.07       26.75     10.57 o
  -5  15   3        8.51       10.05      8.19 o
  -4  15   3      127.56      156.29     11.57 o
  -3  15   3     2824.18     3159.13     47.32 o
  -2  15   3      317.02      320.80     11.35 o
  -1  15   3      261.56      250.78      7.42 o
   0  15   3     3835.33     4115.77     55.59 o
   1  15   3      314.56      280.97      9.20 o
   2  15   3     2103.96     2171.51     34.20 o
   3  15   3     1419.12     1506.71     32.46 o
   4  15   3     1852.22     2015.42     35.44 o
   5  15   3      457.10      442.75     17.54 o
   6  15   3      258.89      241.28     14.61 o
   7  15   3        0.16       -9.56     16.12 o
  -7  16   3      665.29      585.98     31.62 o
  -6  16   3      868.55      851.18     28.78 o
  -5  16   3      434.82      466.61     19.51 o
  -4  16   3       42.42       38.04      7.78 o
  -3  16   3     1080.15     1077.25     28.17 o
  -2  16   3      913.85      917.85     22.80 o
  -1  16   3      845.52      880.43     18.21 o
   0  16   3     1774.08     1777.25     30.69 o
   1  16   3       29.86       35.49      6.88 o
   2  16   3      615.23      640.58     13.89 o
   3  16   3        6.16        6.04      7.40 o
   4  16   3      133.26      147.35     18.67 o
   5  16   3      157.55      185.31     14.31 o
   6  16   3      185.22      158.71     15.62 o
   7  16   3      342.95      321.93     21.17 o
  -7  17   3       81.49       69.66     14.28 o
  -6  17   3       11.46       29.60     14.67 o
  -5  17   3        1.85        5.04     10.26 o
  -4  17   3      393.62      424.86     22.45 o
  -3  17   3      467.85      459.60     19.26 o
  -2  17   3       61.21       71.95      8.97 o
  -1  17   3       80.51       88.03      8.36 o
   0  17   3        7.84        7.29      8.64 o
   1  17   3     2307.52     2436.91     44.55 o
   2  17   3       70.54       76.24      7.71 o
   3  17   3       41.98       27.25      8.53 o
   4  17   3       33.03       15.66     12.42 o
   5  17   3      574.27      629.55     26.01 o
   6  17   3        1.48        1.87     22.21 o
  -6  18   3       85.72       83.90     14.33 o
  -5  18   3        4.51       17.58     12.94 o
  -4  18   3      497.18      481.71     19.94 o
  -3  18   3      677.54      653.51     21.90 o
  -2  18   3       18.51       32.31     12.06 o
  -1  18   3      195.90      231.79     11.76 o
   0  18   3      141.22      131.85     10.82 o
   1  18   3       17.91       18.44      8.03 o
   2  18   3      232.10      214.24     11.68 o
   3  18   3       20.29       25.47      9.62 o
   4  18   3       22.75       15.24      9.36 o
   5  18   3      596.35      673.30     24.99 o
   6  18   3      181.41      192.80     23.89 o
  -5  19   3       33.66       29.01     11.43 o
  -4  19   3        0.96        6.21     10.89 o
  -3  19   3        1.97      -17.04     14.28 o
  -2  19   3        4.78       -2.61     16.31 o
  -1  19   3       15.86       16.63      8.46 o
   0  19   3       61.08       62.29      8.78 o
   1  19   3      103.79      123.50      9.73 o
   2  19   3      201.37      200.04     24.75 o
   3  19   3      914.17      896.94     44.23 o
   4  19   3        0.56       -1.37     12.03 o
   5  19   3      251.08      275.15     23.54 o
  -4  20   3      500.76      475.93     27.85 o
  -3  20   3      199.34      198.23     14.36 o
  -2  20   3       18.96       21.09     12.79 o
  -1  20   3        9.19       -5.22     10.01 o
   0  20   3      140.91      125.64     10.16 o
   1  20   3        9.56       12.96     13.75 o
   2  20   3      285.50      271.35     16.82 o
   3  20   3      108.53      117.76     16.04 o
   4  20   3        0.18      -10.13     16.53 o
  -3  21   3      384.60      362.56     32.04 o
  -2  21   3       14.60       16.34     16.37 o
  -1  21   3      187.36      155.94     12.71 o
   0  21   3      157.82      170.75     19.49 o
   1  21   3      378.20      319.25     18.40 o
   2  21   3        0.50       -7.40     26.96 o
   3  21   3        0.00       25.49     17.17 o
  -1  22   3       14.71       24.91     21.50 o
   0  22   3       11.26       -3.16     13.80 o
   1  22   3        5.04      -30.45     23.13 o
  -7   0   4     2243.93     2179.14     80.02 o
  -6   0   4     5189.48     5070.73     91.02 o
  -5   0   4     1486.82     1553.52     27.95 o
  -4   0   4     8000.96     7875.94    143.70 o
  -3   0   4     5482.54     5578.81     87.22 o
  -2   0   4        1.28       16.96      2.94 o
  -1   0   4    29456.19    26146.58    422.43 o
   0   0   4    16292.62    16250.38    254.82 o
   1   0   4     2074.19     2079.86     22.77 o
   2   0   4     1970.82     2134.08     24.98 o
   3   0   4     3398.19     2895.64     37.22 o
   4   0   4       32.99       36.70      3.73 o
   5   0   4      951.83      914.90     15.96 o
   6   0   4     1426.95     1555.95     30.85 o
   7   0   4     4671.99     4661.07    171.05 o
  -7   1   4       17.62       32.98     10.99 o
  -6   1   4      903.92     1002.85     19.02 o
  -5   1   4       56.87       57.64      4.37 o
  -4   1   4     1369.64     1410.99     16.84 o
  -3   1   4     2448.36     2485.35     27.47 o
  -2   1   4      265.30      298.10      5.36 o
  -1   1   4      440.64      462.60      5.72 o
   0   1   4    21721.00    20734.29    397.21 o
   1   1   4     2402.16     2254.48     18.18 o
   2   1   4      917.51      786.38      7.55 o
   3   1   4      664.02      775.93      8.69 o
   4   1   4     4795.33     4578.83     44.98 o
   5   1   4     2292.72     2305.59     24.89 o
   6   1   4     1961.57     2016.36     25.86 o
   7   1   4      134.55      143.98     12.58 o
  -8   2   4        2.06       11.51     11.45 o
  -7   2   4     1272.39     1414.14     49.02 o
  -6   2   4      101.56      101.81      8.06 o
  -5   2   4     2854.75     2920.51     34.24 o
  -4   2   4     2185.04     2275.61     25.47 o
  -3   2   4     1470.76     1377.01     17.40 o
  -2   2   4      313.91      273.69      4.45 o
  -1   2   4    10666.25     9877.16     88.68 o
   0   2   4        1.21        5.05      1.22 o
   1   2   4        2.20        7.30      1.05 o
   2   2   4     3587.37     3330.49     28.18 o
   3   2   4      643.47      569.56      6.46 o
   4   2   4     1368.41     1294.65     14.56 o
   5   2   4      553.14      544.03      8.28 o
   6   2   4      807.77      755.90     12.87 o
   7   2   4      172.79      172.64      7.61 o
   8   2   4      717.52      684.96     31.60 o
   9   2   4       98.86      101.12     22.86 o
  10   2   4        2.01       -7.91     27.26 o
  -7   3   4     1963.05     2050.19     43.50 o
  -6   3   4      299.79      285.60     12.00 o
  -5   3   4       50.29       51.15      3.53 o
  -4   3   4        3.09       20.25      3.32 o
  -3   3   4    11971.25    11596.37    119.37 o
  -2   3   4      471.14      390.32      5.69 o
  -1   3   4      792.94      743.57     12.48 o
   0   3   4      177.13      250.28      4.10 o
   1   3   4      853.93      782.24      7.02 o
   2   3   4       27.26       48.90      2.28 o
   3   3   4     1589.03     1660.45     16.23 o
   4   3   4       49.19       51.71      2.30 o
   5   3   4      316.67      311.93      6.41 o
   6   3   4      315.89      292.34     10.01 o
   7   3   4      202.50      191.42      9.06 o
   8   3   4        0.60       13.07     15.39 o
  10   3   4       11.86        4.40     26.38 o
 -10   4   4      694.12      822.62     62.87 o
  -8   4   4        5.21       -8.35     11.43 o
  -7   4   4      325.26      279.75     13.95 o
  -6   4   4     1268.57     1255.65     22.38 o
  -5   4   4      604.09      587.36     10.82 o
  -4   4   4      449.72      494.86     10.65 o
  -3   4   4      970.86     1029.34     12.70 o
  -2   4   4     3593.41     3498.83     34.27 o
  -1   4   4      884.20      854.42      8.80 o
   0   4   4      456.09      577.07      7.13 o
   1   4   4     1065.45     1033.40      9.11 o
   2   4   4      320.17      316.94      4.77 o
   3   4   4     3730.41     4032.19     37.58 o
   4   4   4        3.23        0.58      1.91 o
   5   4   4      375.44      315.75      6.87 o
   6   4   4       22.52       33.48      4.68 o
   7   4   4       71.41       56.32     14.29 o
   8   4   4        0.69        4.52     26.82 o
  10   4   4        0.27       39.81     19.27 o
 -10   5   4      102.24      161.00     39.35 o
  -9   5   4       70.11       28.14     23.30 o
  -8   5   4       11.43        3.48     10.25 o
  -7   5   4       66.88       69.58     20.00 o
  -6   5   4       26.74       21.14      7.94 o
  -5   5   4      103.70       85.84      6.02 o
  -4   5   4      396.19      370.01      7.02 o
  -3   5   4     5657.13     5804.52     59.51 o
  -2   5   4       50.06       43.80      2.22 o
  -1   5   4      845.38     1017.73     10.93 o
   0   5   4    20478.57    20683.73    162.74 o
   1   5   4      652.95      695.22      8.21 o
   2   5   4     1576.42     1622.74     15.40 o
   3   5   4     4551.32     4732.15     42.47 o
   4   5   4     3492.92     3428.84     32.23 o
   5   5   4       61.56       55.17      3.17 o
   6   5   4      435.07      414.64     10.23 o
   7   5   4       80.03       95.83      8.85 o
   8   5   4      846.94      835.37     52.32 o
  10   5   4       24.56       94.97     28.14 o
 -10   6   4       43.05      111.98     54.74 o
  -9   6   4        0.05      -30.34     20.22 o
  -8   6   4      382.42      356.40     45.02 o
  -7   6   4       97.87       85.16     12.05 o
  -6   6   4       35.44       44.05      6.57 o
  -5   6   4       26.09       26.52      3.93 o
  -4   6   4     1658.99     1672.38     21.83 o
  -3   6   4       35.29       47.24      3.39 o
  -2   6   4     1235.43     1169.92     12.42 o
  -1   6   4       25.31       16.39      1.93 o
   0   6   4     3274.67     3217.55     27.43 o
   1   6   4      587.45      632.85      6.93 o
   2   6   4      903.73      915.68      9.80 o
   3   6   4      443.13      405.94      5.50 o
   4   6   4      598.00      638.13      8.65 o
   5   6   4        8.79        3.05      3.94 o
   6   6   4       49.14       39.97      5.65 o
   7   6   4      314.06      276.35     24.31 o
   8   6   4       18.13       48.36     18.47 o
   9   6   4       16.89       37.37     17.59 o
  10   6   4      111.95       91.27     32.76 o
 -10   7   4      351.45      340.08     32.64 o
  -9   7   4       71.55       87.49     30.34 o
  -8   7   4        0.04        5.98     10.45 o
  -7   7   4      343.13      279.69     20.05 o
  -6   7   4      653.72      639.69     24.66 o
  -5   7   4        3.34        8.71      3.74 o
  -4   7   4      868.21      835.60     12.28 o
  -3   7   4      993.62     1028.51     12.47 o
  -2   7   4      798.88      888.00      9.91 o
  -1   7   4     3880.04     3831.94     36.12 o
   0   7   4     2718.06     2862.69     25.51 o
   1   7   4     1102.86     1176.45     11.74 o
   2   7   4     2071.75     2160.02     20.97 o
   3   7   4     4827.50     5049.93     47.03 o
   4   7   4       97.14      107.80      4.49 o
   5   7   4      553.24      520.28      8.90 o
   6   7   4        1.57        8.84      9.47 o
   7   7   4      372.02      335.41     17.80 o
   8   7   4      198.16      182.38     29.46 o
   9   7   4      101.45       71.44     17.40 o
 -10   8   4      126.19      135.65     21.26 o
  -9   8   4       27.73       14.06     11.84 o
  -8   8   4      436.22      386.47     38.25 o
  -7   8   4      682.48      662.93     21.07 o
  -6   8   4     2319.14     2260.95     53.15 o
  -5   8   4      227.80      210.78      7.93 o
  -4   8   4      415.38      394.45      7.48 o
  -3   8   4      587.78      562.27      8.30 o
  -2   8   4     2040.19     1754.84     17.80 o
  -1   8   4      979.17     1108.96     12.86 o
   0   8   4     1270.40     1542.38     15.01 o
   1   8   4     5008.77     5542.44     48.88 o
   2   8   4     2335.23     2237.22     21.82 o
   3   8   4     1911.84     1957.80     22.57 o
   4   8   4       58.09       57.85      3.21 o
   5   8   4        1.71       -5.16      3.62 o
   6   8   4      434.62      418.80     11.20 o
   7   8   4       25.74       15.89      6.54 o
   8   8   4      678.54      655.95     22.14 o
   9   8   4       64.34       73.64     15.23 o
  -9   9   4      276.09      213.29     21.29 o
  -8   9   4     1275.12     1340.50     49.44 o
  -7   9   4        6.18       10.60      5.73 o
  -6   9   4      495.05      415.01     14.23 o
  -5   9   4     2001.90     1941.45     25.94 o
  -4   9   4      302.64      246.50      7.48 o
  -3   9   4     6682.38     6885.72     63.70 o
  -2   9   4      978.00      965.51     11.18 o
  -1   9   4     1227.86     1465.02     15.87 o
   0   9   4      503.59      560.93      7.01 o
   1   9   4     4434.02     4524.84     41.38 o
   2   9   4      412.69      410.50      7.56 o
   3   9   4     1748.45     1961.79     20.23 o
   4   9   4     1844.43     1854.30     21.03 o
   5   9   4      603.18      632.41     11.16 o
   6   9   4      127.02      133.80      7.16 o
   7   9   4      139.35      139.86     11.20 o
   8   9   4       52.89       39.49     10.95 o
   9   9   4       36.49       37.15     13.71 o
  -9  10   4        1.04      -19.90     17.75 o
  -8  10   4       15.15       22.30     15.37 o
  -7  10   4     2471.53     2676.62     81.30 o
  -6  10   4     1372.91     1370.83     29.00 o
  -5  10   4     1198.98     1165.86     23.08 o
  -4  10   4     2747.67     2733.73     30.93 o
  -3  10   4     3651.72     3672.21     36.50 o
  -2  10   4     3792.52     3792.50     38.14 o
  -1  10   4      948.59      992.81     12.18 o
   0  10   4     5820.94     6321.36     55.49 o
   1  10   4      561.22      579.80     10.24 o
   2  10   4     3867.88     4010.96     38.19 o
   3  10   4      683.07      654.79     10.45 o
   4  10   4        3.76        9.50      3.26 o
   5  10   4        0.07        2.26      4.97 o
   6  10   4     1090.01     1189.17     25.84 o
   7  10   4      292.92      308.41     13.04 o
   8  10   4      408.32      410.98     29.19 o
   9  10   4       60.44       76.75     16.83 o
  -9  11   4       60.82       82.26     17.77 o
  -8  11   4       35.35       20.29     14.55 o
  -7  11   4      312.08      332.49     37.70 o
  -6  11   4      446.27      389.79     10.35 o
  -5  11   4       40.14       37.17      5.31 o
  -4  11   4      434.03      405.73      8.81 o
  -3  11   4       48.66       43.48      4.74 o
  -2  11   4       76.67       75.23      4.63 o
  -1  11   4     1905.79     1889.63     20.06 o
   0  11   4       11.59       10.79      2.96 o
   1  11   4       78.30       82.72      3.56 o
   2  11   4     1437.08     1455.07     22.10 o
   3  11   4      432.32      424.93      9.62 o
   4  11   4      406.56      409.05     11.39 o
   5  11   4      146.64      161.24      6.68 o
   6  11   4      341.37      368.25     17.07 o
   7  11   4        7.32       -9.28     18.85 o
   8  11   4      260.44      267.59     27.71 o
   9  11   4        3.53        9.26     13.54 o
  -9  12   4      126.88      116.29     17.39 o
  -8  12   4      774.88      837.26     36.21 o
  -7  12   4        0.28        0.03     14.66 o
  -6  12   4     1135.17     1194.80     30.30 o
  -5  12   4     1035.31     1092.46     29.31 o
  -4  12   4     2300.32     2311.83     35.53 o
  -3  12   4       48.84       42.57      4.95 o
  -2  12   4     2346.31     2523.58     37.44 o
  -1  12   4      332.81      307.86      8.01 o
   0  12   4      121.06      119.63      4.97 o
   1  12   4        4.61        2.62      2.87 o
   2  12   4      108.55      113.65      5.12 o
   3  12   4     1802.66     1903.84     28.92 o
   4  12   4      152.55      151.59      9.69 o
   5  12   4      120.34      116.25      7.93 o
   6  12   4      663.06      687.90     21.83 o
   7  12   4     1957.62     2154.11     60.14 o
   8  12   4        2.56        2.88     13.17 o
  -8  13   4      301.60      333.16     20.40 o
  -7  13   4       62.37       83.15     10.82 o
  -6  13   4      237.99      221.32     13.51 o
  -5  13   4     1134.48     1127.50     36.48 o
  -4  13   4     1002.80      954.16     26.26 o
  -3  13   4      768.51      791.31     16.94 o
  -2  13   4      347.29      334.98      7.33 o
  -1  13   4       87.87       88.66      5.15 o
   0  13   4     2231.01     2315.42     29.93 o
   1  13   4       24.22       26.05      4.06 o
   2  13   4      452.38      461.45     10.39 o
   3  13   4        4.50        1.33      3.83 o
   4  13   4      238.54      230.47      8.39 o
   5  13   4      144.93      132.53      7.92 o
   6  13   4     1293.93     1483.74     35.56 o
   7  13   4      115.54      109.75     19.10 o
   8  13   4      538.23      531.18     25.83 o
  -8  14   4       18.53        8.69     12.75 o
  -7  14   4       24.31       14.27     14.60 o
  -6  14   4      819.16      821.05     23.83 o
  -5  14   4      128.03      116.23      9.05 o
  -4  14   4       54.13       54.95      8.51 o
  -3  14   4      104.20       84.55      8.88 o
  -2  14   4     1145.20     1237.72     21.57 o
  -1  14   4     1081.13     1206.18     19.37 o
   0  14   4      276.37      259.72      7.24 o
   1  14   4      343.41      309.01     11.42 o
   2  14   4        9.87        6.71      4.15 o
   3  14   4      328.95      327.67      8.67 o
   4  14   4      357.48      365.26     12.89 o
   5  14   4     1358.28     1513.69     53.76 o
   6  14   4       55.20       21.65     12.92 o
   7  14   4       31.96       17.05     14.31 o
   8  14   4      228.82      239.89     22.04 o
  -8  15   4       46.32       43.20     20.78 o
  -7  15   4       13.76        4.08     17.01 o
  -6  15   4        1.11       -5.75      8.55 o
  -5  15   4      179.79      190.60     11.84 o
  -4  15   4       20.45       11.02      9.23 o
  -3  15   4        6.12        2.64      5.20 o
  -2  15   4       64.97       43.87      4.84 o
  -1  15   4      307.10      274.71     10.07 o
   0  15   4       15.84        4.82      3.68 o
   1  15   4      569.56      599.06     16.05 o
   2  15   4      525.35      488.56     15.24 o
   3  15   4       20.80       19.39      5.12 o
   4  15   4        3.89        4.48     10.78 o
   5  15   4       56.74       43.63      9.73 o
   6  15   4       64.92       49.33     15.22 o
   7  15   4        8.31       13.94     14.46 o
  -7  16   4      154.06      172.89     15.58 o
  -6  16   4       90.51       72.06     11.26 o
  -5  16   4      260.42      268.79     16.67 o
  -4  16   4      526.06      550.01     16.18 o
  -3  16   4       94.21       79.91      7.49 o
  -2  16   4       70.12       56.10      6.27 o
  -1  16   4      750.94      853.51     21.01 o
   0  16   4      741.93      706.33     17.44 o
   1  16   4      160.84      155.94      9.29 o
   2  16   4      459.09      458.57     13.54 o
   3  16   4       55.85       59.24      8.63 o
   4  16   4      187.70      206.54     11.90 o
   5  16   4       23.81       18.02     10.87 o
   6  16   4       18.33       39.64     11.91 o
   7  16   4        9.46        7.69     14.88 o
  -6  17   4       29.81       22.92     12.25 o
  -5  17   4      289.15      256.23     15.96 o
  -4  17   4      184.78      180.27     11.98 o
  -3  17   4        4.25       -1.73     10.98 o
  -2  17   4       22.50       18.23      8.30 o
  -1  17   4        2.98       10.22     10.47 o
   0  17   4     1311.27     1364.85     35.39 o
   1  17   4        0.01       -7.50      6.44 o
   2  17   4        1.72        7.27      7.05 o
   3  17   4       53.98       43.49     10.09 o
   4  17   4      908.57      927.20     26.88 o
   5  17   4       70.25       70.59     13.00 o
   6  17   4       26.08       49.93     13.54 o
  -6  18   4       23.25       38.46     12.24 o
  -5  18   4      178.95      227.91     17.68 o
  -4  18   4     1044.08     1002.73     41.61 o
  -3  18   4       45.15       34.39     11.20 o
  -2  18   4      146.08      162.08     11.77 o
  -1  18   4      407.93      431.76     16.06 o
   0  18   4     1049.61     1130.06     28.64 o
   1  18   4      103.86      107.14      9.43 o
   2  18   4       99.63       88.16      9.44 o
   3  18   4     1116.95     1171.94     32.07 o
   4  18   4      414.57      406.53     20.37 o
   5  18   4      161.79      186.10     21.38 o
  -5  19   4       37.75       17.56     16.18 o
  -4  19   4       37.66       38.01     13.72 o
  -3  19   4       83.56      102.14     12.04 o
  -2  19   4      158.43      157.67     11.74 o
  -1  19   4      309.41      250.74     12.98 o
   0  19   4      105.96      115.04      9.81 o
   1  19   4      123.41      124.69     10.91 o
   2  19   4      980.84     1046.44     29.31 o
   3  19   4        0.04      -10.75     14.47 o
   4  19   4       50.99       38.29     13.73 o
   5  19   4        1.10       -6.86     15.29 o
  -4  20   4      163.55      172.10     20.24 o
  -3  20   4      181.50      195.32     21.67 o
  -2  20   4       43.10       54.34     13.30 o
  -1  20   4      175.27      177.97     10.93 o
   0  20   4       14.62       25.39     10.93 o
   1  20   4      129.15      162.14     15.47 o
   2  20   4       76.62       56.70     14.40 o
   3  20   4      280.19      321.47     20.94 o
   4  20   4       91.01       86.91     29.72 o
  -3  21   4      832.37      876.19     51.84 o
  -2  21   4      317.56      294.42     30.23 o
  -1  21   4       21.29       13.33     11.75 o
   0  21   4        0.78       18.68     15.15 o
   1  21   4      383.67      352.10     49.75 o
   2  21   4        0.84       -9.01     16.71 o
  -7   1   5      158.14      158.10     14.08 o
  -6   1   5      120.23      133.08      8.60 o
  -5   1   5      281.98      328.65      7.95 o
  -4   1   5       92.45      106.20      5.60 o
  -3   1   5    11100.06    10984.67    117.14 o
  -2   1   5     1541.81     1407.30     17.87 o
  -1   1   5     1333.43     1371.58     14.38 o
   0   1   5    19838.17    18636.98    190.58 o
   1   1   5     3714.47     3618.40     28.88 o
   2   1   5     4596.93     4271.84     32.03 o
   3   1   5     2718.99     3000.66     25.66 o
   4   1   5      201.55      209.99      3.67 o
   5   1   5       34.75       41.77      2.83 o
   6   1   5      307.55      280.65      9.53 o
   7   1   5     1283.19     1412.65     38.57 o
  10   1   5       17.99       25.94     24.18 o
  -7   2   5      234.48      268.65     16.61 o
  -6   2   5      768.74      766.16     12.42 o
  -5   2   5        4.37       10.37      3.93 o
  -4   2   5    10109.36    10197.65    102.72 o
  -3   2   5      714.05      699.90      9.50 o
  -2   2   5     4759.95     4530.18     46.85 o
  -1   2   5     4044.81     3825.50     37.24 o
   0   2   5        0.51        5.64      1.18 o
   1   2   5     2254.50     2265.22     18.50 o
   2   2   5        0.68        5.80      1.17 o
   3   2   5     1904.96     1747.53     16.32 o
   4   2   5      865.65      813.09      9.02 o
   5   2   5        3.50        8.39      2.46 o
   6   2   5      862.87      869.26     17.19 o
   7   2   5     1271.95     1269.59     58.18 o
  10   2   5      377.21      376.36     39.13 o
  -9   3   5      524.94      552.22     40.45 o
  -8   3   5       11.76       -5.72     14.07 o
  -7   3   5      281.70      243.60     54.52 o
  -6   3   5      645.14      633.72     20.57 o
  -5   3   5     1787.98     1695.65     21.72 o
  -4   3   5     1101.88     1207.17     15.78 o
  -3   3   5      965.36     1013.86     12.65 o
  -2   3   5       28.01       41.46      2.02 o
  -1   3   5     1495.62     1241.50     12.96 o
   0   3   5     1830.72     1846.82     17.32 o
   1   3   5     2689.97     2476.00     22.65 o
   2   3   5       97.75      106.30      2.97 o
   3   3   5     4284.03     4333.90     36.39 o
   4   3   5       68.61       90.11      2.65 o
   5   3   5      563.81      482.10      6.94 o
   6   3   5      545.21      570.91     11.49 o
   7   3   5      341.20      339.49     19.54 o
   8   3   5       16.90       20.22     22.42 o
  10   3   5      554.41      691.07     38.33 o
 -10   4   5      273.17      277.87     41.77 o
  -8   4   5       10.75        0.84      6.99 o
  -7   4   5      173.70      154.76     10.47 o
  -6   4   5     1813.65     1753.62     26.68 o
  -5   4   5      427.71      427.09      8.57 o
  -4   4   5     2190.98     2268.27     25.29 o
  -3   4   5      329.14      298.48      5.00 o
  -2   4   5      106.80       98.31      3.11 o
  -1   4   5      321.61      310.43      5.11 o
   0   4   5    10945.92    10918.91     83.26 o
   1   4   5      823.59      817.16      7.71 o
   2   4   5     3930.84     3907.45     34.02 o
   3   4   5      146.50      124.25      2.45 o
   4   4   5      476.06      454.78      5.87 o
   5   4   5        0.44        5.23      2.35 o
   6   4   5     2913.74     2926.38     41.06 o
   7   4   5      209.45      179.28     10.18 o
   8   4   5       79.59       94.97     18.03 o
  10   4   5      985.36     1155.98     55.89 o
 -10   5   5      177.43      173.86     19.78 o
  -8   5   5       68.37       63.57     28.80 o
  -7   5   5        9.22       16.26      4.13 o
  -6   5   5     1362.51     1429.18     26.09 o
  -5   5   5     1712.63     1683.35     24.40 o
  -4   5   5     6172.08     6144.78     62.18 o
  -3   5   5     1327.80     1372.55     16.24 o
  -2   5   5      839.79      914.64     10.08 o
  -1   5   5     1573.79     1569.09     15.11 o
   0   5   5     6844.51     6596.41     52.06 o
   1   5   5       72.04       98.89      2.67 o
   2   5   5      327.83      369.00      4.34 o
   3   5   5      980.84     1011.19     10.48 o
   4   5   5     5568.69     5293.86     48.80 o
   5   5   5     1965.51     1909.18     21.48 o
   6   5   5       52.09       46.62      4.67 o
   7   5   5       38.62       29.91      8.31 o
   8   5   5      106.82       80.33     11.11 o
   9   5   5      885.61     1003.77     64.19 o
  10   5   5       26.56       19.78     14.71 o
 -10   6   5        8.96       -1.88     18.87 o
  -9   6   5      226.10      218.91     16.04 o
  -8   6   5      103.46      109.37     15.57 o
  -7   6   5      180.55      203.03      9.88 o
  -6   6   5       57.33       76.94      9.05 o
  -5   6   5     2123.85     2058.35     28.17 o
  -4   6   5     1273.45     1170.47     16.88 o
  -3   6   5      536.08      506.42      7.88 o
  -2   6   5     1221.35     1253.76     14.91 o
  -1   6   5     9897.23    10305.54     84.51 o
   0   6   5     2917.05     3337.18     28.70 o
   1   6   5     5224.56     5133.74     42.70 o
   2   6   5       24.78       37.08      1.98 o
   3   6   5      568.88      569.15      7.01 o
   4   6   5      995.55      903.22     12.35 o
   5   6   5     5687.95     5812.16     67.79 o
   6   6   5      249.39      235.32     10.57 o
   7   6   5        9.89        3.35      6.06 o
   8   6   5      333.49      324.91     30.57 o
   9   6   5      588.63      599.06     35.41 o
  10   6   5       56.57       78.70     31.22 o
 -10   7   5        1.01        4.43     19.52 o
  -9   7   5       71.93       85.94     24.62 o
  -8   7   5       57.41       67.29     11.69 o
  -7   7   5       21.84       13.32      4.97 o
  -6   7   5     1070.19     1111.26     30.02 o
  -5   7   5      728.37      707.59     17.28 o
  -4   7   5     7498.40     7751.34     83.26 o
  -3   7   5      481.60      476.58      8.40 o
  -2   7   5      858.90      837.67      9.32 o
  -1   7   5     2393.28     2652.79     24.96 o
   0   7   5    11563.98    12120.57    101.90 o
   1   7   5     3169.89     3350.33     29.69 o
   2   7   5     1558.17     1650.08     16.30 o
   3   7   5        4.28        7.19      3.00 o
   4   7   5     3259.64     3263.29     33.01 o
   5   7   5     1932.54     1866.07     30.48 o
   6   7   5     2000.76     2090.31     40.70 o
   7   7   5       89.97      100.84      6.96 o
   8   7   5       28.09       34.01      9.95 o
   9   7   5      714.56      689.16     35.35 o
 -10   8   5       95.86       89.68     23.00 o
  -9   8   5      221.76      273.00     28.45 o
  -8   8   5      817.62      807.94     28.56 o
  -7   8   5       37.96       36.31      6.10 o
  -6   8   5     2054.44     2092.24     38.05 o
  -5   8   5      293.87      275.44     10.98 o
  -4   8   5      836.16      870.20     13.37 o
  -3   8   5     1661.82     1675.31     18.01 o
  -2   8   5      357.60      420.25     10.07 o
  -1   8   5      142.77      106.35      3.23 o
   0   8   5      826.78      950.60     10.64 o
   1   8   5        6.13        2.73      2.61 o
   2   8   5      193.14      175.84      3.26 o
   3   8   5     2549.31     2609.68     26.05 o
   4   8   5       72.50       86.32      4.53 o
   5   8   5       17.66       16.81      3.76 o
   6   8   5     2667.74     2679.53     55.35 o
   7   8   5      622.37      624.37     21.13 o
   8   8   5       18.94       29.88      9.54 o
   9   8   5        0.30       -0.90     12.13 o
  -9   9   5        0.06       16.27     29.02 o
  -8   9   5       41.93       39.32     10.16 o
  -7   9   5      349.81      352.51     16.30 o
  -6   9   5       21.75        9.74     10.41 o
  -5   9   5       80.69       76.69      6.79 o
  -4   9   5       23.18       25.17      3.90 o
  -3   9   5      474.20      504.89      8.09 o
  -2   9   5        2.25        1.90      2.41 o
  -1   9   5      726.69      752.75      9.60 o
   0   9   5       85.29      109.29      3.10 o
   1   9   5       15.89       15.57      2.79 o
   2   9   5     1362.81     1359.96     14.98 o
   3   9   5      117.39      106.15      3.49 o
   4   9   5      302.44      296.77      8.00 o
   5   9   5       70.82       72.28      8.14 o
   6   9   5       50.90       49.91     10.37 o
   7   9   5      128.57      130.45     10.49 o
   8   9   5       61.04       55.36     10.51 o
   9   9   5      117.68      125.34     19.70 o
  -9  10   5       24.17       24.19     26.02 o
  -8  10   5      877.41      945.89     36.81 o
  -7  10   5      135.75      130.75      7.95 o
  -6  10   5        2.47       -1.63      9.70 o
  -5  10   5       33.15       23.55      5.17 o
  -4  10   5      714.90      676.21     14.43 o
  -3  10   5      642.70      610.29      8.98 o
  -2  10   5     1428.52     1339.42     14.90 o
  -1  10   5       54.60       63.31      3.31 o
   0  10   5        4.10        6.85      3.33 o
   1  10   5        5.33        7.99      2.73 o
   2  10   5      162.74      153.36      3.58 o
   3  10   5      727.41      810.64     10.09 o
   4  10   5       55.86       59.27      3.82 o
   5  10   5      248.69      266.58     12.39 o
   6  10   5      313.41      285.81     16.38 o
   7  10   5      197.34      192.86     30.81 o
   8  10   5      456.85      452.03     23.04 o
   9  10   5       24.09       14.66     15.65 o
  -9  11   5      172.40      153.07     18.68 o
  -8  11   5       53.83       42.10     13.33 o
  -7  11   5      581.63      622.66     18.61 o
  -6  11   5       55.55       45.48      7.19 o
  -5  11   5      112.24      120.83      7.89 o
  -4  11   5     1052.31     1033.97     17.02 o
  -3  11   5     6884.31     7133.40     70.46 o
  -2  11   5       77.01       68.04      4.29 o
  -1  11   5     1294.53     1368.52     19.08 o
   0  11   5      849.75      924.59     12.00 o
   1  11   5     4144.43     4385.98     44.37 o
   2  11   5      771.76      769.91      9.69 o
   3  11   5      217.51      236.73      6.28 o
   4  11   5      273.76      278.76      7.13 o
   5  11   5      633.27      607.80     16.92 o
   6  11   5      224.24      178.27     18.47 o
   7  11   5       10.08        5.80     11.50 o
   8  11   5      144.63      161.08     17.45 o
  -9  12   5      252.41      251.47     21.37 o
  -8  12   5       10.49        5.89     15.89 o
  -7  12   5        1.60       -8.39     10.52 o
  -6  12   5       78.78       82.77      8.49 o
  -5  12   5      809.20      755.69     22.44 o
  -4  12   5      243.29      218.29     10.68 o
  -3  12   5       41.12       27.39      4.22 o
  -2  12   5      942.94      948.26     13.76 o
  -1  12   5      107.04       93.73      3.69 o
   0  12   5       96.46       77.94      3.98 o
   1  12   5      290.93      266.33      6.68 o
   2  12   5        8.38        6.16      2.72 o
   3  12   5      248.93      256.97     11.19 o
   4  12   5     1885.47     1948.44     28.38 o
   5  12   5      847.12      907.28     18.61 o
   6  12   5      506.29      477.77     17.80 o
   7  12   5      315.04      341.09     17.83 o
   8  12   5      159.35      160.85     19.67 o
  -8  13   5      121.26      133.53     13.46 o
  -7  13   5       54.91       42.21     10.52 o
  -6  13   5      432.22      393.68     14.20 o
  -5  13   5       81.12       73.90      6.90 o
  -4  13   5     3090.49     3134.94     59.43 o
  -3  13   5       12.04       18.56      4.82 o
  -2  13   5     1024.22      978.38     21.45 o
  -1  13   5       21.11       17.66      3.88 o
   0  13   5     3888.43     4098.15     47.27 o
   1  13   5        0.24        8.16      4.12 o
   2  13   5        3.32        8.92      3.56 o
   3  13   5       58.22       67.60      6.33 o
   4  13   5     1693.90     1837.76     27.30 o
   5  13   5       75.28       75.33      9.22 o
   6  13   5      113.11       80.65     15.29 o
   7  13   5      263.85      258.54     31.23 o
   8  13   5       30.70       44.56     24.32 o
  -8  14   5        0.87      -15.90     12.86 o
  -7  14   5      152.50      129.94     11.51 o
  -6  14   5      144.76      100.28     14.83 o
  -5  14   5       10.41       20.29      9.27 o
  -4  14   5     1170.96     1265.52     35.35 o
  -3  14   5       19.67       22.96     10.01 o
  -2  14   5      463.42      427.35     12.11 o
  -1  14   5      321.43      333.09      9.05 o
   0  14   5        1.43       -0.85      4.73 o
   1  14   5       33.71       23.12      5.54 o
   2  14   5      467.09      444.20      8.57 o
   3  14   5      314.27      265.06     10.28 o
   4  14   5      765.83      743.32     19.70 o
   5  14   5      201.02      199.14     15.50 o
   6  14   5      136.80      148.07     13.20 o
   7  14   5       38.08       49.20     12.77 o
  -7  15   5      117.52      134.29     22.39 o
  -6  15   5      746.44      756.51     37.96 o
  -5  15   5      828.15      845.95     41.36 o
  -4  15   5      175.09      153.74      9.85 o
  -3  15   5       33.43       36.82      7.98 o
  -2  15   5      228.74      184.60      8.67 o
  -1  15   5      963.20      935.46     16.40 o
   0  15   5      617.62      620.97     20.54 o
   1  15   5      638.57      674.57     18.32 o
   2  15   5      273.14      246.69      9.79 o
   3  15   5      483.79      481.12     14.11 o
   4  15   5        0.29       -5.39      9.25 o
   5  15   5       76.20       51.94     11.68 o
   6  15   5      604.49      627.49     49.66 o
   7  15   5        9.03       26.52     17.39 o
  -7  16   5       64.22       66.52     12.75 o
  -6  16   5      384.32      367.91     26.51 o
  -5  16   5        2.29       -1.68     14.69 o
  -4  16   5      472.65      481.87     24.91 o
  -3  16   5       25.32       21.08      6.79 o
  -2  16   5      685.63      742.10     24.52 o
  -1  16   5        1.30       -8.18      5.45 o
   0  16   5      203.97      174.41     12.68 o
   1  16   5       15.77       11.50      7.18 o
   2  16   5        0.02        0.96      5.63 o
   3  16   5      149.72      155.64      9.61 o
   4  16   5       99.77       77.21     11.62 o
   5  16   5       99.55       93.08     20.80 o
   6  16   5       34.25       60.45     14.94 o
  -6  17   5        0.13      -12.33     18.29 o
  -5  17   5       12.11        1.80      9.49 o
  -4  17   5       21.54       32.97     11.76 o
  -3  17   5      433.75      432.87     34.93 o
  -2  17   5      272.63      263.92     11.67 o
  -1  17   5       33.35       20.02     10.29 o
   0  17   5      167.95      155.84     11.81 o
   1  17   5       38.85       32.24      7.59 o
   2  17   5      161.29      150.75     11.83 o
   3  17   5       30.13       27.82      8.78 o
   4  17   5       39.30       36.45     13.14 o
   5  17   5      110.48       92.53     13.92 o
   6  17   5       84.92       82.75     15.41 o
  -6  18   5       38.80       27.14     16.21 o
  -5  18   5      333.67      306.62     16.99 o
  -4  18   5        3.28      -16.83     11.22 o
  -3  18   5        0.01       -8.72      8.40 o
  -2  18   5        5.14       -0.43      7.92 o
  -1  18   5      197.97      202.36     21.33 o
   0  18   5       13.82       16.48      8.31 o
   1  18   5      596.04      618.58     19.40 o
   2  18   5      147.19      142.61     10.83 o
   3  18   5       52.67       47.41     13.87 o
   4  18   5      495.74      484.69     24.06 o
   5  18   5      310.24      269.28     20.72 o
  -5  19   5        0.00        1.00     14.25 o
  -4  19   5      120.29      128.97     16.11 o
  -3  19   5        6.85       -2.16     11.06 o
  -2  19   5      874.23      973.77     28.60 o
  -1  19   5      105.77      112.31     10.21 o
   0  19   5      184.75      159.19     18.42 o
   1  19   5      180.00      165.94     14.66 o
   2  19   5      628.56      699.56     25.80 o
   3  19   5       13.24       18.96     17.39 o
   4  19   5       22.99       29.25     17.96 o
  -4  20   5      362.03      359.72     23.91 o
  -3  20   5      225.40      192.93     17.40 o
  -2  20   5      202.44      173.10     14.37 o
  -1  20   5      235.87      219.48     14.18 o
   0  20   5      180.00      140.67     16.12 o
   1  20   5       22.95        5.44     12.01 o
   2  20   5      301.68      269.12     16.74 o
   3  20   5      455.34      499.99     28.61 o
  -3  21   5        0.63      -11.46     20.22 o
  -2  21   5       21.34        9.13     12.02 o
  -1  21   5      504.71      491.24     28.33 o
   0  21   5        0.17       33.82     15.13 o
   1  21   5      310.76      307.57     27.49 o
   2  21   5      125.00      134.34     18.21 o
  -6   0   6     2323.81     2454.02     49.33 o
  -5   0   6       13.09       23.63      4.45 o
  -4   0   6      258.59      286.24      8.13 o
  -3   0   6     2158.28     1752.56     30.75 o
  -2   0   6       94.39      123.63      4.27 o
  -1   0   6     2091.40     1970.29     28.44 o
   0   0   6     7646.09     7771.32    109.57 o
   1   0   6     1243.89     1484.18     18.18 o
   2   0   6    15727.58    15630.05    162.72 o
   3   0   6     1561.40     1503.68     18.50 o
   4   0   6     2057.31     2046.16     26.27 o
   5   0   6     1606.51     1670.05     25.69 o
   6   0   6     7485.58     7600.39    160.57 o
   7   0   6      533.23      516.61     31.22 o
   8   0   6       24.97       37.81     20.66 o
   9   0   6       39.32       25.06     15.83 o
  10   0   6      159.63      166.63     24.62 o
  -7   1   6       28.65       49.13     12.88 o
  -6   1   6      796.90      774.40     14.60 o
  -5   1   6     1031.69     1080.24     15.85 o
  -4   1   6     1392.81     1328.74     17.10 o
  -3   1   6      302.53      298.00      5.30 o
  -2   1   6     4531.05     4107.23     43.07 o
  -1   1   6     3665.96     3589.40     36.22 o
   0   1   6    12481.08    12433.62    102.71 o
   1   1   6      346.36      376.61      4.46 o
   2   1   6      691.88      587.45      5.57 o
   3   1   6     2149.34     2143.80     18.06 o
   4   1   6        3.42       12.43      1.93 o
   5   1   6      120.55      122.98      4.08 o
   6   1   6     1651.85     1588.26     21.69 o
   7   1   6      742.12      744.40     25.64 o
   8   1   6      284.56      288.42     25.06 o
   9   1   6        4.84       10.11     20.66 o
  10   1   6       50.77       92.85     19.40 o
  -7   2   6      188.58      176.72     16.28 o
  -6   2   6      133.87      116.72      7.27 o
  -5   2   6       95.35       85.42      4.95 o
  -4   2   6     1325.64     1258.85     15.38 o
  -3   2   6     3494.76     3297.31     35.46 o
  -2   2   6      554.64      526.28      7.39 o
  -1   2   6      139.05      170.40      4.01 o
   0   2   6      485.12      535.24      8.11 o
   1   2   6     5258.26     5071.06     40.08 o
   2   2   6      671.89      665.56      7.28 o
   3   2   6      895.98      862.88      8.55 o
   4   2   6      441.57      416.74      5.36 o
   5   2   6     1213.88     1130.43     13.33 o
   6   2   6      330.30      327.51      8.43 o
   7   2   6      520.33      473.87     20.18 o
   8   2   6       96.28      129.70     19.79 o
   9   2   6      199.01      155.64     21.54 o
  10   2   6       55.47       49.63     16.80 o
  -7   3   6       90.28      115.65     10.46 o
  -6   3   6        1.97        6.99      7.42 o
  -5   3   6      981.16      989.54     13.61 o
  -4   3   6      311.23      296.08      5.88 o
  -3   3   6      296.45      289.93      5.35 o
  -2   3   6       48.55       47.10      2.76 o
  -1   3   6      645.83      629.24      7.46 o
   0   3   6      169.33      208.44      4.22 o
   1   3   6      941.42     1024.98     10.60 o
   2   3   6      637.15      668.87      7.49 o
   3   3   6       94.15       84.16      2.10 o
   4   3   6        9.20        3.36      2.67 o
   5   3   6       15.50       23.18      2.98 o
   6   3   6       68.96       77.76      5.61 o
   7   3   6        8.52        0.37     13.25 o
   8   3   6      598.55      656.43     38.25 o
   9   3   6       23.52       14.07     18.47 o
  10   3   6      407.60      412.73     30.18 o
  -7   4   6      563.82      617.35     26.81 o
  -6   4   6     1776.77     1781.28     29.49 o
  -5   4   6      770.09      759.64     10.81 o
  -4   4   6      314.68      314.84      8.64 o
  -3   4   6       48.63       80.17      2.81 o
  -2   4   6     1381.40     1508.28     15.82 o
  -1   4   6    10843.66    11644.42    101.13 o
   0   4   6     7716.15     8095.60     75.89 o
   1   4   6     1193.90     1340.31     12.04 o
   2   4   6      414.54      348.77      4.19 o
   3   4   6        8.43        6.78      1.55 o
   4   4   6     1003.13      961.12     10.71 o
   5   4   6     3039.02     3054.19     29.32 o
   6   4   6      375.83      342.53     11.45 o
   7   4   6      181.48      181.94      9.75 o
   9   4   6      160.89      181.96     20.12 o
  10   4   6        8.55      -11.59     14.91 o
 -10   5   6      409.46      422.59     59.58 o
  -8   5   6       49.73       60.06     31.88 o
  -7   5   6       98.18       95.15     14.78 o
  -6   5   6      390.06      356.67     21.25 o
  -5   5   6      908.94      900.78     14.83 o
  -4   5   6     4498.25     4531.41     47.91 o
  -3   5   6      843.92      801.64     15.47 o
  -2   5   6      182.66      183.13      3.74 o
  -1   5   6     3013.80     2978.94     28.81 o
   0   5   6     6636.84     7040.26     55.03 o
   1   5   6       17.07       16.16      2.08 o
   2   5   6      795.66      815.97      7.91 o
   3   5   6       13.29       14.39      1.89 o
   4   5   6      187.75      138.65      6.62 o
   5   5   6      120.35      124.22      5.53 o
   6   5   6     1134.90     1099.58     20.05 o
   7   5   6        9.12        4.85     10.34 o
   8   5   6       69.75       50.82     18.91 o
   9   5   6        0.42       16.52     20.66 o
 -10   6   6       47.70       30.34     25.50 o
  -9   6   6      142.79      144.00     17.04 o
  -8   6   6        2.56        0.10      9.61 o
  -7   6   6      949.38      944.54     43.47 o
  -6   6   6       33.84       42.60      7.04 o
  -5   6   6       43.00       54.40      5.69 o
  -4   6   6      225.04      223.57     10.45 o
  -3   6   6     1001.37      977.58     13.42 o
  -2   6   6     1059.82     1112.06     18.81 o
  -1   6   6        8.01       10.24      2.34 o
   0   6   6      209.33      196.47      3.53 o
   1   6   6       82.89       65.76      2.15 o
   2   6   6      794.85      808.35      8.02 o
   3   6   6       23.19       26.60      2.03 o
   4   6   6       21.79       27.26      2.61 o
   5   6   6      239.22      270.78      8.78 o
   6   6   6      903.10      916.52     22.23 o
   7   6   6      143.98      125.36     10.50 o
   8   6   6      371.58      338.34     18.09 o
   9   6   6       40.02       25.76     16.42 o
 -10   7   6      571.65      689.41     62.90 o
  -9   7   6      195.12      169.15     36.35 o
  -8   7   6       44.93       49.42     10.28 o
  -7   7   6       58.65       60.59     11.27 o
  -6   7   6      235.59      212.69     14.60 o
  -5   7   6     1112.34     1100.23     24.72 o
  -4   7   6     1863.24     1923.44     24.33 o
  -3   7   6     1788.54     1839.75     21.80 o
  -2   7   6     4577.41     4713.74     40.99 o
  -1   7   6      552.05      563.77      6.88 o
   0   7   6     2717.07     2898.58     26.05 o
   1   7   6     1822.64     1922.15     18.22 o
   2   7   6     2352.10     2448.88     20.70 o
   3   7   6       21.20       20.30      2.21 o
   4   7   6     1111.00     1064.21     13.28 o
   5   7   6        7.81        9.70      4.31 o
   6   7   6        8.58       10.88      5.06 o
   7   7   6     1528.62     1533.25     37.48 o
   8   7   6      174.32      140.69     11.68 o
   9   7   6      308.70      286.86     19.32 o
 -10   8   6      104.39       63.98     21.44 o
  -9   8   6      698.12      828.90     49.28 o
  -8   8   6     1125.63     1195.16     61.18 o
  -7   8   6      926.76      929.45     35.98 o
  -6   8   6      185.09      172.29     16.88 o
  -5   8   6      330.48      315.85     10.24 o
  -4   8   6     8679.39     9205.16     99.08 o
  -3   8   6      195.61      157.42      4.56 o
  -2   8   6     1745.11     1873.54     18.02 o
  -1   8   6     4405.69     4776.05     42.05 o
   0   8   6      254.11      194.26      3.65 o
   1   8   6     5157.54     5720.86     51.97 o
   2   8   6     2829.11     2900.93     25.94 o
   3   8   6     3268.22     3408.18     32.04 o
   4   8   6      307.34      288.12      7.33 o
   5   8   6      494.80      457.14     14.12 o
   6   8   6     1036.01     1054.03     27.74 o
   7   8   6      836.96      926.29     25.22 o
   8   8   6      131.29      118.31     12.91 o
   9   8   6        1.47       -2.81     13.42 o
  -9   9   6      683.76      723.90     57.16 o
  -8   9   6       77.91       38.39     12.32 o
  -7   9   6      530.32      549.21     17.79 o
  -6   9   6      385.73      369.71     30.84 o
  -5   9   6        0.25       -7.08      4.72 o
  -4   9   6      705.27      601.79     13.74 o
  -3   9   6     2708.55     2688.54     30.06 o
  -2   9   6      146.18      112.31      3.55 o
  -1   9   6     2102.69     2215.43     23.87 o
   0   9   6      136.01      137.06      4.40 o
   1   9   6     1795.97     1865.46     18.41 o
   2   9   6        0.90        2.97      2.01 o
   3   9   6     1538.79     1605.15     16.40 o
   4   9   6     2196.88     2257.15     25.98 o
   5   9   6       29.07       17.90      4.84 o
   6   9   6      245.32      226.95     11.17 o
   7   9   6       56.55       69.66     10.15 o
   8   9   6     1420.71     1520.84     51.21 o
   9   9   6       23.89       17.16     13.86 o
  -9  10   6        0.35        5.10     21.74 o
  -8  10   6     2979.87     3444.00     96.39 o
  -7  10   6       50.68       41.76      7.87 o
  -6  10   6       18.39       19.47      5.16 o
  -5  10   6       10.57        5.45      4.57 o
  -4  10   6     5012.21     5139.73     62.42 o
  -3  10   6     2365.93     2444.43     25.41 o
  -2  10   6     1756.80     1704.17     18.97 o
  -1  10   6     1125.62     1129.35     16.44 o
   0  10   6      855.38      835.66     10.33 o
   1  10   6     3001.01     3225.21     31.76 o
   2  10   6      948.60      953.50     15.69 o
   3  10   6      865.79      860.13     12.17 o
   4  10   6      492.20      504.27     11.40 o
   5  10   6       75.17       77.26      5.51 o
   6  10   6      537.28      516.29     32.44 o
   7  10   6      566.48      590.83     31.69 o
   8  10   6       11.48       31.11     16.30 o
   9  10   6        8.30       -3.30     27.41 o
  -9  11   6       49.01       49.05     17.56 o
  -8  11   6        5.68        7.08     11.61 o
  -7  11   6      184.39      167.48     10.63 o
  -6  11   6      459.29      435.36     13.75 o
  -5  11   6      153.03      156.83      8.11 o
  -4  11   6      820.35      812.12     19.01 o
  -3  11   6      666.30      627.42     16.38 o
  -2  11   6     1104.04     1086.38     15.10 o
  -1  11   6        0.05        2.06      3.09 o
   0  11   6       38.71       36.15      3.60 o
   1  11   6       30.81       31.13      3.26 o
   2  11   6      389.33      387.63      9.81 o
   3  11   6      675.58      698.08     13.87 o
   4  11   6       59.82       56.15      4.56 o
   5  11   6      199.79      189.54      6.93 o
   6  11   6      407.64      440.06     18.86 o
   7  11   6      175.37      156.86     13.45 o
   8  11   6      432.17      452.14     23.99 o
  -8  12   6       91.90       65.66     16.88 o
  -7  12   6      602.78      583.17     22.56 o
  -6  12   6      606.70      582.25     16.54 o
  -5  12   6        6.09        6.49      5.33 o
  -4  12   6     1415.85     1416.77     34.07 o
  -3  12   6     1700.85     1756.57     26.04 o
  -2  12   6        0.67       -1.70      4.69 o
  -1  12   6     1137.71     1126.69     19.48 o
   0  12   6       83.53       90.44      5.03 o
   1  12   6      119.30      112.84      6.85 o
   2  12   6     4755.88     5034.78     51.22 o
   3  12   6     1286.75     1337.19     16.95 o
   4  12   6       10.25       -1.92      4.03 o
   5  12   6        0.20        0.24      5.67 o
   6  12   6     1039.15     1066.44     31.85 o
   7  12   6        0.10        5.64     12.18 o
   8  12   6        0.25       -6.09     14.02 o
  -8  13   6      430.99      452.67     26.78 o
  -7  13   6      185.77      184.94     21.70 o
  -6  13   6       49.86       41.53      9.83 o
  -5  13   6       49.71       32.09      9.27 o
  -4  13   6      199.72      166.35      8.12 o
  -3  13   6      102.09       94.11      6.26 o
  -2  13   6     2078.71     2166.89     30.63 o
  -1  13   6        4.89       16.98      5.09 o
   0  13   6     4346.01     4577.51     63.28 o
   1  13   6     2463.50     2595.67     32.26 o
   2  13   6      149.52      126.66      5.09 o
   3  13   6     1009.36     1040.35     22.29 o
   4  13   6      791.88      832.58     18.08 o
   5  13   6      401.86      425.39     16.37 o
   6  13   6      719.85      689.02     24.81 o
   7  13   6      168.63      150.90     14.28 o
   8  13   6        4.41        8.34     15.19 o
  -8  14   6       22.55       43.42     14.03 o
  -7  14   6       11.58       19.67     11.53 o
  -6  14   6      421.04      394.71     18.10 o
  -5  14   6     1278.84     1361.83     33.41 o
  -4  14   6      524.14      556.59     24.98 o
  -3  14   6      294.23      265.49      8.64 o
  -2  14   6      633.53      654.08     14.89 o
  -1  14   6     2489.57     2593.58     36.36 o
   0  14   6     3368.90     3614.55     50.12 o
   1  14   6      260.99      262.33      9.39 o
   2  14   6       84.77       79.26      6.58 o
   3  14   6       28.48       26.84      3.92 o
   4  14   6      267.80      290.06     10.70 o
   5  14   6      343.50      333.77     20.85 o
   6  14   6       75.29       68.42     13.19 o
   7  14   6       29.63       27.36     12.35 o
  -7  15   6        8.80        5.32     12.38 o
  -6  15   6      272.11      247.81     15.37 o
  -5  15   6       85.41       73.45     11.17 o
  -4  15   6      372.62      405.39     14.27 o
  -3  15   6       28.02       17.85      5.25 o
  -2  15   6        2.24       -0.15      4.35 o
  -1  15   6      169.48      155.79     12.68 o
   0  15   6      558.03      534.89     15.45 o
   1  15   6       16.90        5.12      5.17 o
   2  15   6       76.09       85.64      5.89 o
   3  15   6       12.06       20.23      5.52 o
   4  15   6      520.48      525.85     17.44 o
   5  15   6      302.87      336.62     17.36 o
   6  15   6        0.05       -4.14     13.83 o
   7  15   6        9.13        6.78     18.48 o
  -7  16   6       20.98       27.68     20.44 o
  -6  16   6      384.58      360.72     16.58 o
  -5  16   6       25.26       22.73      8.15 o
  -4  16   6      118.71       98.70     10.88 o
  -3  16   6       17.78       25.57      8.16 o
  -2  16   6        1.29       -6.32      6.32 o
  -1  16   6       51.60       28.54      6.88 o
   0  16   6      130.02      113.35      8.50 o
   1  16   6      343.60      341.33     17.12 o
   2  16   6      648.54      620.01     32.56 o
   3  16   6      786.17      847.61     28.41 o
   4  16   6       18.88        4.38     11.52 o
   5  16   6      911.04      999.84     36.24 o
   6  16   6      157.73      168.65     18.91 o
  -6  17   6       12.41       15.58     12.12 o
  -5  17   6      168.87      184.12     13.77 o
  -4  17   6      333.02      370.60     19.69 o
  -3  17   6       23.32       10.08     10.68 o
  -2  17   6      559.84      564.83     17.71 o
  -1  17   6        9.87       32.79      7.80 o
   0  17   6     1080.92     1114.57     30.13 o
   1  17   6      183.77      181.07      9.87 o
   2  17   6      126.51      148.03     10.22 o
   3  17   6        1.72       15.41     10.35 o
   4  17   6       83.53       98.32     13.25 o
   5  17   6       35.23       39.65     12.85 o
   6  17   6     1052.93     1002.49     47.08 o
  -6  18   6      101.94       47.31     28.11 o
  -5  18   6       28.77        5.83     14.48 o
  -4  18   6      149.33      116.31     12.66 o
  -3  18   6      704.01      719.26     23.01 o
  -2  18   6      231.69      240.62     11.44 o
  -1  18   6      357.00      369.16     17.36 o
   0  18   6        4.09        3.06      8.53 o
   1  18   6       32.10       28.44     10.52 o
   2  18   6      329.40      375.98     20.85 o
   3  18   6      324.78      371.74     18.24 o
   4  18   6       32.97       27.39     14.66 o
   5  18   6      239.34      230.94     23.95 o
  -5  19   6       27.14       -2.16     15.15 o
  -4  19   6       61.17       70.52     17.63 o
  -3  19   6      208.31      239.56     15.69 o
  -2  19   6      614.04      618.84     37.20 o
  -1  19   6        0.05        0.53      9.59 o
   0  19   6        0.89       -0.22      8.91 o
   1  19   6      258.14      305.31     15.86 o
   2  19   6      835.55      850.17     28.09 o
   3  19   6       98.69       75.45     14.04 o
   4  19   6       43.24       10.83     16.75 o
  -4  20   6      563.85      534.92     33.15 o
  -3  20   6       15.85       -9.01     18.15 o
  -2  20   6      106.57       82.80     12.01 o
  -1  20   6       94.56       55.45     14.98 o
   0  20   6      262.60      226.53     15.20 o
   1  20   6      104.27      117.41     13.67 o
   2  20   6       18.74       -6.11     14.15 o
   3  20   6       11.00       18.84     19.96 o
  -2  21   6        0.97      -11.05     30.02 o
  -1  21   6       52.72       31.97     15.61 o
   0  21   6       12.44       14.62     13.76 o
   1  21   6       23.61       25.63     15.64 o
   2  21   6       96.57       82.40     17.14 o
  -7   1   7      766.51      955.63     28.06 o
  -6   1   7       29.26       34.30      6.66 o
  -5   1   7      281.71      303.32      7.00 o
  -4   1   7      538.46      614.11      9.78 o
  -3   1   7     1982.00     1924.19     23.48 o
  -2   1   7      488.12      462.77      7.02 o
  -1   1   7      743.34      676.41      7.77 o
   0   1   7      135.89      129.09      2.13 o
   1   1   7      315.91      383.42      4.73 o
   2   1   7      172.46      150.87      2.23 o
   3   1   7     4428.82     5029.75     39.60 o
   4   1   7     1492.19     1555.95     15.54 o
   5   1   7       78.79       79.25      3.26 o
   6   1   7       41.51       41.98      4.22 o
   7   1   7       19.38       12.77      4.34 o
   8   1   7      495.67      520.74     31.22 o
   9   1   7        0.74       16.78     18.91 o
  10   1   7       20.36       33.48     14.21 o
  -7   2   7      361.93      347.67     21.69 o
  -6   2   7      283.34      327.15     27.42 o
  -5   2   7       23.89       18.14      3.40 o
  -4   2   7      111.11      146.88      4.49 o
  -3   2   7     1513.97     1488.38     19.33 o
  -2   2   7        2.34        7.35      1.79 o
  -1   2   7      570.71      545.04      6.94 o
   0   2   7     2023.15     1928.80     24.27 o
   1   2   7       65.67       60.38      2.06 o
   2   2   7      521.21      570.79      6.64 o
   3   2   7     2357.53     2370.42     19.50 o
   4   2   7       20.38       45.48      2.53 o
   5   2   7      840.02      786.84     13.34 o
   6   2   7      174.60      169.98      6.72 o
   7   2   7       66.22       57.23      8.30 o
   8   2   7        5.34       40.31     33.63 o
   9   2   7      374.31      389.24     21.21 o
  -8   3   7      343.37      331.07     26.82 o
  -7   3   7        8.81       17.59      8.79 o
  -6   3   7     1304.18     1442.49     73.30 o
  -5   3   7      104.72      110.72      5.09 o
  -4   3   7     2299.69     2215.88     25.62 o
  -3   3   7      254.70      295.34      5.41 o
  -2   3   7      943.64      883.62     10.58 o
  -1   3   7     3108.32     3045.18     28.51 o
   0   3   7     3831.16     3681.66     35.97 o
   1   3   7      341.87      324.76      4.21 o
   2   3   7      489.87      498.22      5.87 o
   3   3   7      505.95      609.49      6.53 o
   4   3   7     2879.81     2861.74     25.64 o
   5   3   7      108.14       88.38      3.21 o
   6   3   7     2626.33     2537.42     33.89 o
   7   3   7      836.70      749.26     17.49 o
   8   3   7      862.90      867.24     26.32 o
   9   3   7      937.00     1017.18     45.84 o
 -10   4   7      133.15      123.99     28.14 o
  -8   4   7        3.43       -3.52      9.23 o
  -7   4   7      116.47      102.58      8.02 o
  -6   4   7      385.82      411.38     25.30 o
  -5   4   7       10.61       22.54      3.56 o
  -4   4   7       48.01       49.01      3.54 o
  -3   4   7      260.79      288.78      5.20 o
  -2   4   7     1664.06     1583.78     16.75 o
  -1   4   7        0.60        4.04      2.25 o
   0   4   7     2654.90     2833.28     27.73 o
   1   4   7     5307.24     5204.00     41.98 o
   2   4   7      768.99      743.31      7.41 o
   3   4   7      622.55      661.52      7.94 o
   4   4   7      442.15      459.34      5.87 o
   5   4   7     2464.33     2462.77     27.29 o
   6   4   7      394.93      369.98     12.15 o
   7   4   7      464.44      429.26     14.39 o
   8   4   7       31.63       22.13     10.11 o
   9   4   7      218.35      224.87     27.04 o
 -10   5   7      285.24      238.74     36.49 o
  -9   5   7      228.38      313.04     39.13 o
  -8   5   7      133.98       83.10     12.31 o
  -7   5   7      564.17      538.69     21.51 o
  -6   5   7     2892.33     2917.01     71.11 o
  -5   5   7     4842.27     4933.12     59.03 o
  -4   5   7      286.52      278.04      5.93 o
  -3   5   7      295.43      295.16      6.12 o
  -2   5   7     2335.34     2434.75     25.21 o
  -1   5   7    13073.90    13623.61    114.69 o
   0   5   7      195.26      226.97      4.24 o
   1   5   7     1641.77     1830.27     22.72 o
   2   5   7      332.32      343.84      4.21 o
   3   5   7     6873.92     7195.57     59.13 o
   4   5   7     1559.31     1571.22     15.14 o
   5   5   7      235.68      225.38      6.36 o
   6   5   7      240.03      222.85     13.51 o
   7   5   7       28.93       27.49      6.31 o
   8   5   7      770.05      826.74     28.05 o
   9   5   7       74.84       51.52     14.42 o
 -10   6   7       94.78      128.16     25.18 o
  -9   6   7     1120.14     1246.02     82.66 o
  -8   6   7     1008.26      971.55     25.72 o
  -7   6   7      747.58      805.01     24.72 o
  -6   6   7     3319.51     3513.55     57.15 o
  -5   6   7     6167.63     6157.17     76.52 o
  -4   6   7      286.54      247.08      7.08 o
  -3   6   7     2603.83     2690.15     31.67 o
  -2   6   7        2.94        9.05      2.46 o
  -1   6   7        1.46        3.42      2.11 o
   0   6   7     8489.27     8773.99     73.62 o
   1   6   7     2430.99     2536.91     23.98 o
   2   6   7        2.31       11.30      1.96 o
   3   6   7      112.31      106.39      3.66 o
   4   6   7     4568.08     4755.73     42.58 o
   5   6   7      140.48      139.24      8.38 o
   6   6   7     2903.11     3025.45     55.57 o
   7   6   7       32.33       35.71      6.50 o
   8   6   7      299.18      304.88     20.31 o
   9   6   7      255.97      240.42     17.37 o
 -10   7   7      286.05      372.94     25.95 o
  -9   7   7       75.66       46.17     25.50 o
  -8   7   7      549.22      572.36     49.87 o
  -7   7   7       44.38       19.27     13.24 o
  -6   7   7     3895.62     4063.63     84.29 o
  -5   7   7     1935.58     1936.03     33.15 o
  -4   7   7       26.25        8.01      4.33 o
  -3   7   7     1302.15     1383.95     17.70 o
  -2   7   7     9486.51    10225.32     88.26 o
  -1   7   7      232.80      180.48      3.42 o
   0   7   7       20.90       17.94      2.10 o
   1   7   7      143.11      131.92      2.91 o
   2   7   7     4498.58     4665.17     38.62 o
   3   7   7     8900.66     9631.69     78.37 o
   4   7   7     1800.06     1807.60     19.71 o
   5   7   7      692.38      653.88     15.42 o
   6   7   7      578.69      546.92     16.18 o
   7   7   7      245.50      243.24     16.40 o
   8   7   7        7.59        9.12     11.87 o
   9   7   7       75.13       44.71     16.94 o
  -9   8   7        5.39        2.79     25.06 o
  -8   8   7      301.47      346.05     40.81 o
  -7   8   7     1401.09     1503.51     30.29 o
  -6   8   7        2.52        9.90      7.06 o
  -5   8   7        0.77        5.22      4.90 o
  -4   8   7     2774.56     2869.91     35.15 o
  -3   8   7      215.14      217.85      5.14 o
  -2   8   7      509.75      420.81      6.91 o
  -1   8   7      278.19      237.78      4.16 o
   0   8   7      101.20      103.39      2.78 o
   1   8   7      321.44      285.67      4.71 o
   2   8   7     6530.25     6886.81     59.18 o
   3   8   7      782.21      738.56     11.62 o
   4   8   7       68.28       78.41      3.87 o
   5   8   7     2180.22     2159.14     46.07 o
   6   8   7       41.58       52.56      6.11 o
   7   8   7      207.75      163.37     11.69 o
   8   8   7       35.37       25.90     12.25 o
   9   8   7       47.32       63.84     16.18 o
  -9   9   7       41.12        3.62     16.50 o
  -8   9   7       22.08       27.31     10.36 o
  -7   9   7      170.69      180.31     16.12 o
  -6   9   7      215.36      210.40      9.58 o
  -5   9   7     1262.50     1290.34     29.82 o
  -4   9   7       92.24       94.08      6.93 o
  -3   9   7     1274.95     1158.28     14.04 o
  -2   9   7       70.33       63.84      3.96 o
  -1   9   7      484.44      502.45      7.16 o
   0   9   7       54.52       55.84      2.93 o
   1   9   7       70.47       61.60      3.03 o
   2   9   7      615.27      611.00      7.96 o
   3   9   7        7.21        1.23      3.02 o
   4   9   7       15.58       17.64      3.20 o
   5   9   7      331.83      333.62      8.48 o
   6   9   7      434.08      406.17     26.54 o
   7   9   7       26.54       40.10     20.54 o
   8   9   7      303.20      231.18     17.27 o
   9   9   7        5.44       15.45     12.65 o
  -9  10   7      175.29      158.53     21.64 o
  -8  10   7       11.46       24.31     11.78 o
  -7  10   7      242.21      206.74     25.26 o
  -6  10   7      592.15      608.32     19.24 o
  -5  10   7       12.11       13.13      5.95 o
  -4  10   7       42.65       38.42      7.09 o
  -3  10   7       17.00        8.29      3.36 o
  -2  10   7      342.37      351.81      7.02 o
  -1  10   7      180.22      134.54      5.02 o
   0  10   7      327.94      323.90      8.12 o
   1  10   7      233.88      266.95      5.76 o
   2  10   7     1300.73     1368.80     18.11 o
   3  10   7     1873.03     1984.89     27.62 o
   4  10   7       60.51       48.57      4.71 o
   5  10   7      114.97       87.04      7.11 o
   6  10   7      387.92      405.52     30.04 o
   7  10   7     1302.33     1294.73     35.19 o
   8  10   7       87.65      103.84     15.94 o
  -9  11   7      189.78      199.13     24.88 o
  -8  11   7      243.70      214.38     19.58 o
  -7  11   7        8.70       -4.32      9.83 o
  -6  11   7     1088.59     1150.93     28.08 o
  -5  11   7      145.67      138.62      9.45 o
  -4  11   7       49.84       45.57      6.10 o
  -3  11   7       56.71       50.29      3.90 o
  -2  11   7     5514.86     5851.79     62.17 o
  -1  11   7       51.97       63.56      3.90 o
   0  11   7     1302.08     1328.88     16.14 o
   1  11   7      194.13      196.25      5.21 o
   2  11   7     6023.95     6587.08     63.56 o
   3  11   7     1364.69     1380.40     19.38 o
   4  11   7      424.50      454.12     15.37 o
   5  11   7      362.90      390.30     14.58 o
   6  11   7      982.63     1135.93     28.91 o
   7  11   7      772.09      737.84     37.70 o
   8  11   7       24.80       10.18     13.30 o
  -8  12   7       31.69       34.40     14.68 o
  -7  12   7        0.07        3.72     12.63 o
  -6  12   7       54.74       53.90      8.56 o
  -5  12   7       56.60       63.14      7.17 o
  -4  12   7      203.03      190.71     11.06 o
  -3  12   7      211.21      185.34      6.34 o
  -2  12   7      427.09      417.52      8.64 o
  -1  12   7       22.87        9.76      4.35 o
   0  12   7      502.45      491.50      9.35 o
   1  12   7        0.69        4.64      3.28 o
   2  12   7        8.74        5.73      3.64 o
   3  12   7     1071.87     1123.94     19.54 o
   4  12   7      382.33      358.16     12.12 o
   5  12   7       20.78       28.08      6.03 o
   6  12   7      148.88      129.64     11.82 o
   7  12   7      239.46      210.08     33.82 o
   8  12   7      142.22      161.09     16.74 o
  -8  13   7       48.60       49.90     18.40 o
  -7  13   7      769.90      823.03     27.98 o
  -6  13   7      397.84      395.82     16.11 o
  -5  13   7      800.53      854.77     32.66 o
  -4  13   7      630.72      632.01     28.50 o
  -3  13   7      927.16      916.27     21.94 o
  -2  13   7      387.86      389.66     10.05 o
  -1  13   7     2262.04     2505.42     41.03 o
   0  13   7      118.58      118.78      6.06 o
   1  13   7     1197.47     1343.16     21.22 o
   2  13   7      646.77      635.26     13.28 o
   3  13   7      186.19      203.39     12.01 o
   4  13   7      640.26      625.56     18.14 o
   5  13   7       32.30       32.19      9.10 o
   6  13   7      580.60      635.16     23.23 o
   7  13   7        0.01       14.98     14.27 o
  -8  14   7       24.95        8.02     15.80 o
  -7  14   7       43.61       44.30     12.85 o
  -6  14   7        7.17       17.51      8.89 o
  -5  14   7       26.31       14.37      8.33 o
  -4  14   7       53.64       52.06      7.83 o
  -3  14   7      546.83      498.95     13.88 o
  -2  14   7       23.24       27.51      6.46 o
  -1  14   7     1043.33      959.34     18.85 o
   0  14   7      217.45      261.10     10.71 o
   1  14   7      421.12      359.77     11.18 o
   2  14   7        0.64        3.53      4.55 o
   3  14   7       41.37       31.51      7.43 o
   4  14   7      551.76      601.33     36.13 o
   5  14   7       58.08       78.28     12.58 o
   6  14   7       39.60       20.72     12.85 o
   7  14   7      160.43      119.81     19.04 o
  -7  15   7       65.71       58.37     14.13 o
  -6  15   7      133.38      128.28     11.54 o
  -5  15   7        9.60        0.46      9.45 o
  -4  15   7     2331.35     2497.88     60.59 o
  -3  15   7       20.49       18.24      6.20 o
  -2  15   7       26.83       37.18      5.01 o
  -1  15   7        2.18       19.22      6.86 o
   0  15   7      188.34      182.56      8.57 o
   1  15   7      263.70      283.78     12.01 o
   2  15   7      644.22      675.84     21.23 o
   3  15   7       11.00        9.58      7.04 o
   4  15   7      442.87      457.85     25.52 o
   5  15   7        1.50        8.86     11.31 o
   6  15   7      922.05      951.91     35.28 o
   7  15   7       43.08       55.38     23.00 o
  -7  16   7       17.39       20.75     16.13 o
  -6  16   7      588.66      540.25     34.48 o
  -5  16   7        0.73        4.11      8.93 o
  -4  16   7       12.76        5.52      8.30 o
  -3  16   7        5.45       10.83      7.49 o
  -2  16   7        5.04        5.19      6.28 o
  -1  16   7       11.91        9.78      7.25 o
   0  16   7        9.18       15.55      6.87 o
   1  16   7      826.05      883.71     24.41 o
   2  16   7      177.79      139.57     10.04 o
   3  16   7      164.89      177.83      9.65 o
   4  16   7       25.99       15.18      9.93 o
   5  16   7      290.25      295.47     18.09 o
   6  16   7      127.16       98.26     15.81 o
  -6  17   7       94.19       85.43     16.41 o
  -5  17   7       14.33       27.12     12.69 o
  -4  17   7      209.50      175.02     13.99 o
  -3  17   7       10.65       -1.73      9.11 o
  -2  17   7      159.65      146.88     10.56 o
  -1  17   7      593.61      562.13     17.89 o
   0  17   7      151.42      130.39     11.72 o
   1  17   7       25.57       20.74      6.75 o
   2  17   7      456.15      486.50     23.85 o
   3  17   7        8.66       15.49     10.56 o
   4  17   7        6.12      -18.03     12.02 o
   5  17   7      326.51      352.32     23.04 o
  -5  18   7      285.34      264.73     19.11 o
  -4  18   7       64.92       59.43     12.58 o
  -3  18   7      603.46      570.05     19.71 o
  -2  18   7        0.79       -5.62      8.50 o
  -1  18   7      175.47      159.07     12.48 o
   0  18   7       61.50       49.02     14.45 o
   1  18   7      561.21      535.75     19.33 o
   2  18   7       24.18       21.15      9.77 o
   3  18   7       31.60       18.61     10.36 o
   4  18   7       45.38       58.58     15.25 o
   5  18   7        2.60        3.58     15.19 o
  -4  19   7       64.41       66.04     14.48 o
  -3  19   7      453.72      456.61     23.20 o
  -2  19   7      758.76      739.84     38.28 o
  -1  19   7      205.92      218.27     19.32 o
   0  19   7      236.16      231.41     16.37 o
   1  19   7      257.56      235.76     16.44 o
   2  19   7      317.71      274.75     16.60 o
   3  19   7      549.44      547.33     22.85 o
   4  19   7       57.63       22.25     14.73 o
  -3  20   7       94.66      136.06     18.78 o
  -2  20   7       59.75       64.94     15.79 o
  -1  20   7      115.88      124.06     14.39 o
   0  20   7        3.36      -16.44     10.96 o
   1  20   7       81.05       89.01     12.86 o
   2  20   7      301.10      350.02     18.73 o
   3  20   7      105.21      110.32     18.08 o
  -1  21   7      112.95      124.33     13.72 o
   0  21   7      601.65      619.80     24.34 o
   1  21   7        2.93       -6.05     14.52 o
  -7   0   8        2.97       15.25     15.51 o
  -6   0   8      178.22      127.50     18.03 o
  -5   0   8     4082.08     4100.15     77.07 o
  -4   0   8     8915.45     8951.77    127.15 o
  -3   0   8        0.10        4.60      4.04 o
  -2   0   8     5206.83     5248.24     71.57 o
  -1   0   8     2215.86     2158.77     33.64 o
   0   0   8     2051.43     2029.24     26.35 o
   1   0   8     1349.61     1232.31     15.50 o
   2   0   8     1955.77     2034.89     24.49 o
   3   0   8     1336.11     1250.03     16.41 o
   4   0   8      330.86      374.11      6.94 o
   5   0   8        6.96        1.92      4.19 o
   6   0   8      824.56      841.35     21.26 o
   7   0   8       30.92       23.46      8.12 o
   8   0   8      315.23      266.00     25.06 o
   9   0   8       27.24       93.65     21.54 o
  -7   1   8       54.97       58.12      9.64 o
  -6   1   8      994.91      941.23     47.96 o
  -5   1   8      754.83      803.79     12.67 o
  -4   1   8     3815.31     3939.07     43.58 o
  -3   1   8      579.88      539.98      7.62 o
  -2   1   8       14.63       14.91      2.20 o
  -1   1   8      927.94     1061.42     11.42 o
   0   1   8     1062.81     1109.94     10.39 o
   1   1   8     3781.25     4025.07     35.22 o
   2   1   8      164.15      212.20      3.76 o
   3   1   8       71.55       97.35      2.34 o
   4   1   8       35.96       48.03      3.27 o
   5   1   8      223.04      198.26      6.87 o
   6   1   8     1024.36     1017.15     21.75 o
   7   1   8       42.38       44.68      4.92 o
   8   1   8       76.64       82.56     10.60 o
   9   1   8       71.53       69.53     14.14 o
  -8   2   8       21.23       19.35     13.19 o
  -7   2   8      322.03      216.32     18.47 o
  -6   2   8      122.02      127.00     26.16 o
  -5   2   8      898.94      853.46     13.63 o
  -4   2   8     2055.23     2125.05     24.58 o
  -3   2   8       67.96       94.90      3.48 o
  -2   2   8      552.73      623.94      7.89 o
  -1   2   8      150.11      141.94      3.50 o
   0   2   8     8801.43     8706.13     81.34 o
   1   2   8        0.07        1.88      1.54 o
   2   2   8     1065.81     1002.21     10.17 o
   3   2   8        3.85        6.59      1.39 o
   4   2   8      744.55      655.55      7.62 o
   5   2   8      120.86      116.56      6.12 o
   6   2   8      660.04      622.94     12.92 o
   7   2   8      152.25      140.01      7.48 o
   8   2   8        4.90       24.67     10.67 o
   9   2   8      103.03      135.80     14.60 o
  -8   3   8       92.85       85.19     10.88 o
  -7   3   8      476.00      360.97     25.50 o
  -6   3   8       14.32       13.50      4.46 o
  -5   3   8       34.26       61.49      4.69 o
  -4   3   8      227.86      243.70      5.97 o
  -3   3   8      487.42      432.13      7.51 o
  -2   3   8      236.40      351.20      6.66 o
  -1   3   8     5664.84     6054.13     55.43 o
   0   3   8       41.53       52.78      2.44 o
   1   3   8      255.88      356.38      5.44 o
   2   3   8     1530.48     1557.05     14.78 o
   3   3   8      225.69      233.11      4.93 o
   4   3   8      602.68      564.78      6.84 o
   5   3   8     1329.65     1285.33     14.55 o
   6   3   8      149.73      120.54      5.83 o
   7   3   8      624.68      628.44     19.67 o
   8   3   8      149.97      161.34     12.97 o
   9   3   8       23.92       40.39     12.39 o
 -10   4   8      234.57      310.45     24.96 o
  -8   4   8      331.15      322.19     17.33 o
  -7   4   8        1.38       -3.62      7.93 o
  -6   4   8      121.97      122.08      9.61 o
  -5   4   8      363.55      315.09      7.98 o
  -4   4   8      153.06      181.80      5.16 o
  -3   4   8     3150.94     3116.02     32.64 o
  -2   4   8        3.74        9.29      2.88 o
  -1   4   8      663.09      768.43      8.62 o
   0   4   8      124.52      199.09      3.35 o
   1   4   8     6147.94     6297.88     52.06 o
   2   4   8        2.89       14.94      2.30 o
   3   4   8     1889.73     2005.96     20.64 o
   4   4   8      242.60      235.54      4.33 o
   5   4   8     2565.64     2503.57     26.67 o
   6   4   8       39.09       38.23      4.49 o
   7   4   8        0.05       15.39      8.00 o
   8   4   8      276.51      275.82     21.81 o
   9   4   8      839.90      902.55     52.01 o
 -10   5   8      862.07      787.45     71.67 o
  -9   5   8      471.42      524.90     31.38 o
  -8   5   8       90.13       96.29     14.51 o
  -7   5   8       13.62       28.70      6.01 o
  -6   5   8      137.86      143.80     10.86 o
  -5   5   8      467.94      468.24     12.50 o
  -4   5   8     8085.47     8340.67     89.31 o
  -3   5   8      685.60      685.93      9.94 o
  -2   5   8        0.64       -0.73      2.30 o
  -1   5   8      188.29      189.77      3.47 o
   0   5   8      737.73      711.79      9.29 o
   1   5   8      757.28      765.55      8.30 o
   2   5   8     1954.01     2002.89     17.73 o
   3   5   8        6.67        6.28      1.80 o
   4   5   8      314.31      276.36      6.41 o
   5   5   8      157.75      185.34      5.00 o
   6   5   8     2754.03     2883.46     41.96 o
   7   5   8      429.09      451.11     14.42 o
   8   5   8      507.44      538.09     19.61 o
   9   5   8       41.24       37.91     11.57 o
 -10   6   8       76.13      137.24     20.88 o
  -8   6   8      369.86      357.43     18.53 o
  -7   6   8      149.06      153.12      9.93 o
  -6   6   8        2.54       19.64      9.73 o
  -5   6   8      230.40      228.38     12.55 o
  -4   6   8        0.29        4.93      5.82 o
  -3   6   8       21.90       21.64      3.30 o
  -2   6   8      380.76      452.58      7.62 o
  -1   6   8      225.81      179.68      4.57 o
   0   6   8      183.00      174.14      2.92 o
   1   6   8     1628.87     1734.03     17.25 o
   2   6   8       15.69       19.00      1.87 o
   3   6   8     1170.03     1195.88     13.75 o
   4   6   8      891.43      895.16     11.38 o
   5   6   8        2.92        3.77      3.31 o
   6   6   8        9.79       14.81      4.94 o
   7   6   8      155.13      166.05     15.55 o
   8   6   8        2.89       -5.58      9.92 o
   9   6   8       46.95       43.32     15.93 o
  -9   7   8        0.04       -8.35     23.30 o
  -8   7   8      176.44      195.36     24.69 o
  -7   7   8      737.19      798.26     36.30 o
  -6   7   8      738.86      785.16     19.47 o
  -5   7   8      233.44      234.68     14.67 o
  -4   7   8     1651.53     1683.44     23.07 o
  -3   7   8     2289.60     2231.15     26.28 o
  -2   7   8      824.43      928.20     11.69 o
  -1   7   8        0.14        0.42      2.01 o
   0   7   8     2568.71     2949.69     25.11 o
   1   7   8      201.40      190.03      3.61 o
   2   7   8      239.13      238.68      6.95 o
   3   7   8       73.68       83.42      4.81 o
   4   7   8       36.42       36.32      3.87 o
   5   7   8      200.50      181.84      7.87 o
   6   7   8     1827.93     1798.67     30.52 o
   7   7   8      256.93      246.40     14.90 o
   8   7   8     1012.16     1074.37     38.78 o
   9   7   8       99.06       80.81     13.14 o
  -9   8   8       29.96       40.72     19.01 o
  -8   8   8      106.44       93.21     23.30 o
  -7   8   8      327.56      350.01     28.87 o
  -6   8   8       32.98       34.35      7.29 o
  -5   8   8       34.44       41.90      7.31 o
  -4   8   8     1839.53     1896.18     31.96 o
  -3   8   8     6882.41     7139.79     72.43 o
  -2   8   8     1016.50     1052.58     12.34 o
  -1   8   8      119.24       88.33      3.12 o
   0   8   8      818.85      939.10     10.19 o
   1   8   8     4017.28     4175.08     36.76 o
   2   8   8      748.57      739.18     11.24 o
   3   8   8      643.12      668.37     13.50 o
   4   8   8     1744.01     1821.09     21.29 o
   5   8   8     2117.43     2143.83     34.53 o
   6   8   8     1805.67     1790.74     93.74 o
   7   8   8        5.59       10.81      7.42 o
   8   8   8       35.31       56.02     12.50 o
   9   8   8      447.58      423.64     21.70 o
  -9   9   8       32.85       10.03     19.25 o
  -8   9   8      704.67      727.23     35.85 o
  -7   9   8      116.12       99.22     11.14 o
  -6   9   8       98.54       86.03      7.72 o
  -5   9   8     2594.13     2731.79     42.84 o
  -4   9   8     1264.50     1332.29     24.28 o
  -3   9   8      361.57      330.32      6.31 o
  -2   9   8     2577.32     2598.23     26.79 o
  -1   9   8       48.56       58.24      3.71 o
   0   9   8      202.53      204.72      4.13 o
   1   9   8      251.70      258.86      5.11 o
   2   9   8     3245.78     3460.78     41.45 o
   3   9   8     1788.34     1881.21     20.08 o
   4   9   8     2234.42     2358.86     30.44 o
   5   9   8      493.33      487.46     12.06 o
   6   9   8     1562.01     1682.81     39.35 o
   7   9   8      771.70      844.17     26.29 o
   8   9   8       65.87       39.17     15.92 o
  -9  10   8      687.35      686.07     40.98 o
  -8  10   8       72.53       51.54     12.12 o
  -7  10   8      397.24      392.17     28.75 o
  -6  10   8       24.37       24.34      7.67 o
  -5  10   8      122.92      115.07      7.71 o
  -4  10   8     3120.27     3224.89     46.92 o
  -3  10   8      242.63      246.92      7.69 o
  -2  10   8      515.96      469.51      6.80 o
  -1  10   8       72.76       57.65      2.77 o
   0  10   8     5443.92     6033.13     58.24 o
   1  10   8     1273.23     1277.13     14.73 o
   2  10   8     1020.50     1019.48     13.70 o
   3  10   8       26.93       21.33      3.47 o
   4  10   8      425.61      433.19     11.16 o
   5  10   8      680.89      659.68     19.35 o
   6  10   8      994.65     1065.85     63.68 o
   7  10   8       97.25       84.76     15.73 o
   8  10   8       48.86       72.44     15.83 o
  -9  11   8       14.25       29.45     15.20 o
  -8  11   8        3.65       -7.59     18.02 o
  -7  11   8      617.39      687.77     28.60 o
  -6  11   8      124.94      117.87      9.83 o
  -5  11   8      230.47      191.78     14.16 o
  -4  11   8       40.87       42.99     10.83 o
  -3  11   8     1033.64     1071.14     18.79 o
  -2  11   8      111.34      108.73      5.14 o
  -1  11   8       37.46       28.83      4.15 o
   0  11   8      400.82      389.07      8.65 o
   1  11   8      178.97      172.75      5.17 o
   2  11   8     3433.36     3747.68     37.85 o
   3  11   8      385.08      395.25     10.23 o
   4  11   8       15.44       10.14      5.52 o
   5  11   8        0.51        5.11      7.01 o
   6  11   8      257.93      282.83     18.45 o
   7  11   8      170.49      157.30     13.99 o
   8  11   8        1.03        6.50     23.44 o
  -8  12   8      964.36     1102.45     46.32 o
  -7  12   8       70.84       76.88     13.07 o
  -6  12   8       71.28       69.60      8.99 o
  -5  12   8      748.77      762.24     37.00 o
  -4  12   8      250.37      228.20      7.31 o
  -3  12   8      347.44      333.35     10.74 o
  -2  12   8     2170.88     2109.56     28.50 o
  -1  12   8      199.62      188.77      6.43 o
   0  12   8       51.47       39.58      4.57 o
   1  12   8      940.84      934.43     15.93 o
   2  12   8      559.33      550.08     10.41 o
   3  12   8        7.75        7.21      3.96 o
   4  12   8       58.88       52.61      5.42 o
   5  12   8       25.38       22.03      8.62 o
   6  12   8      172.04      168.37     10.64 o
   7  12   8        2.29        8.21     11.57 o
  -8  13   8      108.42      104.99     33.14 o
  -7  13   8      549.83      529.60     19.33 o
  -6  13   8      195.98      170.38     11.95 o
  -5  13   8       92.34       90.09      8.46 o
  -4  13   8     1654.37     1706.67     34.42 o
  -3  13   8     1698.26     1755.69     26.31 o
  -2  13   8      137.97      106.57      5.37 o
  -1  13   8        0.14        0.05      5.46 o
   0  13   8      134.11      158.93      6.58 o
   1  13   8      325.10      282.75      8.05 o
   2  13   8      785.12      754.00     22.74 o
   3  13   8      395.26      375.27     13.16 o
   4  13   8        0.39        5.96      6.27 o
   5  13   8       76.51       41.01     10.94 o
   6  13   8        1.20        0.44     10.09 o
   7  13   8       71.20       79.95     16.01 o
  -7  14   8      262.17      249.90     20.34 o
  -6  14   8      396.20      397.57     25.68 o
  -5  14   8       76.72       92.63     10.70 o
  -4  14   8       74.14       57.43     10.72 o
  -3  14   8      442.44      437.74     20.52 o
  -2  14   8       69.85       60.51      5.79 o
  -1  14   8      390.87      347.08     10.81 o
   0  14   8        0.15       -3.37      5.42 o
   1  14   8     1229.87     1264.11     23.66 o
   2  14   8      173.43      164.91     10.32 o
   3  14   8      991.91     1014.48     50.93 o
   4  14   8      148.81      148.39      9.52 o
   5  14   8      322.69      283.74     17.63 o
   6  14   8       57.08       66.09     12.74 o
   7  14   8        5.08       22.78     17.02 o
  -7  15   8       73.51       42.31     14.01 o
  -6  15   8       80.87       70.21     13.83 o
  -5  15   8        0.29        4.98      9.04 o
  -4  15   8       43.31       56.43      9.72 o
  -3  15   8      324.57      313.99     17.86 o
  -2  15   8      394.94      393.67     17.32 o
  -1  15   8      392.60      384.18     18.46 o
   0  15   8      113.63      103.10      7.44 o
   1  15   8        0.29       -0.61      6.18 o
   2  15   8       36.66       38.43      6.98 o
   3  15   8       51.70       34.99      8.68 o
   4  15   8       71.63       62.88      8.67 o
   5  15   8       37.25       39.59     10.72 o
   6  15   8      178.82      172.69     16.49 o
  -6  16   8        1.92      -22.78     16.07 o
  -5  16   8      497.94      485.35     28.99 o
  -4  16   8      102.90       92.09      9.47 o
  -3  16   8      585.37      568.37     16.05 o
  -2  16   8       19.16       14.10      7.25 o
  -1  16   8      174.57      116.77     10.25 o
   0  16   8       10.16        5.90     10.64 o
   1  16   8      422.48      434.12     15.74 o
   2  16   8       42.42       36.75      9.42 o
   3  16   8       14.29       14.84      8.36 o
   4  16   8      508.15      512.85     21.63 o
   5  16   8       71.10       44.85     11.26 o
   6  16   8      527.46      425.64     22.27 o
  -6  17   8       44.94       39.70     13.86 o
  -5  17   8       26.81       21.66     13.37 o
  -4  17   8     2344.69     2529.52     64.81 o
  -3  17   8      132.52      132.91     10.98 o
  -2  17   8        8.18       -4.73     10.17 o
  -1  17   8       12.98       15.00      8.72 o
   0  17   8      532.99      527.43     19.17 o
   1  17   8      160.96      136.56      9.58 o
   2  17   8      399.94      384.09     15.05 o
   3  17   8       42.47       51.28     11.20 o
   4  17   8       53.07       60.96     11.72 o
   5  17   8       63.47       97.79     12.59 o
  -5  18   8      163.48      191.12     19.06 o
  -4  18   8      127.00      107.10     19.19 o
  -3  18   8       14.06        0.52     11.73 o
  -2  18   8      252.60      229.70     19.10 o
  -1  18   8      452.62      462.94     24.97 o
   0  18   8        0.54       -1.19     11.06 o
   1  18   8      601.62      650.58     26.34 o
   2  18   8        0.10       -2.12     10.47 o
   3  18   8      606.23      633.49     33.01 o
   4  18   8      204.48      214.33     17.74 o
  -4  19   8        6.00        1.21     14.52 o
  -3  19   8      707.26      710.85     41.06 o
  -2  19   8      128.18       85.44     16.03 o
  -1  19   8        0.19       -3.27     14.98 o
   0  19   8       89.65       83.28     14.51 o
   1  19   8      144.95      158.22     14.10 o
   2  19   8      211.02      187.82     17.77 o
   3  19   8       24.60       12.75     13.01 o
  -3  20   8      118.50      113.70     42.65 o
  -2  20   8        0.38      -15.76     13.44 o
  -1  20   8        2.46       12.14     12.94 o
   0  20   8      445.50      445.64     21.37 o
   1  20   8      164.58      103.93     14.18 o
   2  20   8      271.51      255.04     21.06 o
  -8   1   9       69.10       78.70     17.15 o
  -7   1   9      526.94      553.10     36.05 o
  -6   1   9     1880.13     1834.21     59.22 o
  -5   1   9      486.24      463.14     12.84 o
  -4   1   9      211.21      223.44      7.36 o
  -3   1   9      204.29      192.25      4.28 o
  -2   1   9     1441.88     1339.89     15.67 o
  -1   1   9      181.58      197.71      3.45 o
   0   1   9     3738.28     4142.26     34.89 o
   1   1   9       41.78       49.15      1.98 o
   2   1   9      147.33      114.78      3.45 o
   3   1   9        1.12        2.32      1.84 o
   4   1   9      960.47      986.34     10.58 o
   5   1   9      127.28      107.73      4.19 o
   6   1   9       95.69       89.23      5.62 o
   7   1   9      384.95      351.93     13.37 o
   8   1   9        4.37        0.85     11.88 o
   9   1   9       82.88       92.59     31.11 o
  -8   2   9        1.71       48.80     17.15 o
  -7   2   9      751.12      721.06     43.09 o
  -6   2   9      140.27      139.54     21.76 o
  -5   2   9      128.78      123.88      6.21 o
  -4   2   9      274.96      294.38      6.38 o
  -3   2   9     2193.72     2368.14     26.48 o
  -2   2   9      786.46      819.74     11.82 o
  -1   2   9       83.26      126.39      2.64 o
   0   2   9     2459.43     2666.69     25.92 o
   1   2   9      373.83      328.68      4.33 o
   2   2   9      574.75      593.71      7.31 o
   3   2   9     1168.40     1228.02     13.77 o
   4   2   9        7.03        4.95      2.90 o
   5   2   9      185.20      184.56      6.91 o
   6   2   9      354.22      348.68      9.20 o
   7   2   9      165.81      166.72     10.21 o
   8   2   9       63.48       83.07     15.80 o
   9   2   9        9.17       16.37     11.99 o
 -10   3   9       29.22       43.09     26.82 o
  -9   3   9      174.12      180.70     23.30 o
  -8   3   9        2.09       10.80     14.29 o
  -7   3   9      706.81      780.85     47.48 o
  -6   3   9     1271.31     1346.27     69.03 o
  -5   3   9      425.75      429.35     10.33 o
  -4   3   9     2990.95     3040.11     35.39 o
  -3   3   9     3965.37     3943.23     46.97 o
  -2   3   9     3101.65     2990.41     35.86 o
  -1   3   9     2759.30     2865.49     29.27 o
   0   3   9     6384.07     7051.01     67.35 o
   1   3   9      170.47      203.01      3.47 o
   2   3   9     5362.31     5369.52     47.12 o
   3   3   9        1.67        3.06      2.79 o
   4   3   9       30.83       32.07      3.09 o
   5   3   9        0.58        4.16      2.40 o
   6   3   9     1774.61     1774.37     29.96 o
   7   3   9        0.07       10.49      7.47 o
   8   3   9      129.27      133.05     10.90 o
   9   3   9      170.05      159.95     15.99 o
 -10   4   9       35.82       40.01     38.25 o
  -9   4   9        0.58       21.98     20.66 o
  -8   4   9      403.60      461.95     55.62 o
  -7   4   9      699.04      820.87     30.60 o
  -6   4   9      174.28      182.72      8.10 o
  -5   4   9      242.62      228.43      7.11 o
  -4   4   9      337.21      343.51      8.85 o
  -3   4   9     1899.34     1960.63     24.84 o
  -2   4   9      263.45      218.89      5.79 o
  -1   4   9     2365.80     2384.39     23.40 o
   0   4   9      247.10      207.28      5.10 o
   1   4   9     1133.39     1163.01     11.61 o
   2   4   9      112.73       99.54      3.49 o
   3   4   9      430.54      407.03      7.26 o
   4   4   9     1089.06     1037.90     10.50 o
   5   4   9        4.92        0.56      2.77 o
   6   4   9       89.18       99.22      6.24 o
   7   4   9      716.27      710.70     25.32 o
   8   4   9       11.43       41.27     16.39 o
   9   4   9      164.59      168.32     14.80 o
 -10   5   9       21.40        7.29     23.04 o
  -8   5   9      861.62      852.08     43.97 o
  -7   5   9     1080.21     1155.21     27.26 o
  -6   5   9      884.90      936.53     32.18 o
  -5   5   9        0.05        7.60      4.23 o
  -4   5   9     1014.62      986.55     13.90 o
  -3   5   9        0.46        3.36      2.62 o
  -2   5   9      967.57      986.58     11.85 o
  -1   5   9     1861.12     1998.50     19.61 o
   0   5   9        1.51       -2.08      1.39 o
   1   5   9     1949.56     2060.76     17.72 o
   2   5   9      353.03      374.80      6.23 o
   3   5   9     6030.59     6334.67     61.03 o
   4   5   9       14.85       12.99      2.18 o
   5   5   9      168.02      158.36      6.36 o
   6   5   9       17.10       17.07      6.32 o
   7   5   9      424.38      418.80     15.96 o
   8   5   9      265.26      265.30     15.34 o
   9   5   9       12.18       13.79     11.39 o
  -9   6   9      580.14      545.52     56.06 o
  -8   6   9       31.41       19.45     11.63 o
  -7   6   9       43.67       71.83      9.12 o
  -6   6   9     1261.55     1247.14     32.69 o
  -5   6   9      115.45      121.59      6.06 o
  -4   6   9      634.73      628.02     15.12 o
  -3   6   9      856.76      850.65     14.79 o
  -2   6   9        4.69        5.62      2.35 o
  -1   6   9     2075.49     2077.38     21.80 o
   0   6   9     1107.09     1123.18     11.01 o
   1   6   9     2443.32     2455.14     22.25 o
   2   6   9     1934.04     1999.29     22.22 o
   3   6   9     2246.85     2296.44     20.95 o
   4   6   9       72.32       63.08      4.85 o
   5   6   9     2590.82     2594.68     41.17 o
   6   6   9      750.95      693.92     24.87 o
   7   6   9       62.40       82.69      9.25 o
   8   6   9     1475.18     1605.45     45.70 o
   9   6   9      102.11      101.78     12.97 o
  -9   7   9       21.09       16.58     17.40 o
  -8   7   9      132.54      144.16     19.06 o
  -7   7   9     1543.50     1653.73     39.22 o
  -6   7   9      566.52      658.73     20.19 o
  -5   7   9       13.91       11.86      5.46 o
  -4   7   9      653.33      674.85     12.75 o
  -3   7   9      691.19      718.06     11.13 o
  -2   7   9      285.63      324.84      8.04 o
  -1   7   9     1604.17     1764.25     19.30 o
   0   7   9       43.92       59.65      2.12 o
   1   7   9      833.21      808.93     10.04 o
   2   7   9      377.08      401.38      8.52 o
   3   7   9      866.07      845.55      9.65 o
   4   7   9     1227.79     1205.85     20.08 o
   5   7   9      798.31      793.00     27.94 o
   6   7   9      369.07      376.35     19.74 o
   7   7   9       34.98       27.95     13.20 o
   8   7   9     1292.43     1296.89     67.14 o
  -9   8   9       34.06        3.61     17.43 o
  -8   8   9       84.70       95.46     12.20 o
  -7   8   9      337.60      320.65     16.88 o
  -6   8   9     1602.69     1721.22     44.87 o
  -5   8   9       88.20       85.05      8.88 o
  -4   8   9      808.77      834.08     15.53 o
  -3   8   9      965.76      936.38     14.64 o
  -2   8   9     1675.90     1618.76     18.15 o
  -1   8   9     1308.27     1343.52     14.82 o
   0   8   9     2565.01     2723.30     29.40 o
   1   8   9     1498.50     1482.01     14.55 o
   2   8   9       10.40        6.92      2.76 o
   3   8   9      152.13      158.67      7.75 o
   4   8   9      959.04      981.96     13.49 o
   5   8   9      327.29      333.31     21.68 o
   6   8   9      135.76      126.55     12.44 o
   7   8   9       57.90       44.27     12.09 o
   8   8   9      124.69      120.55     13.59 o
  -9   9   9        2.41        0.15     19.83 o
  -8   9   9       67.57       40.04     11.58 o
  -7   9   9      249.58      235.78     15.85 o
  -6   9   9       67.64       59.06      9.20 o
  -5   9   9       79.98       74.41      7.54 o
  -4   9   9     1490.07     1435.80     22.84 o
  -3   9   9      375.06      371.40      9.16 o
  -2   9   9      130.63      115.49      4.02 o
  -1   9   9       59.75       56.80      3.10 o
   0   9   9      119.30      102.75      4.34 o
   1   9   9      144.33      116.87      3.34 o
   2   9   9     1314.05     1356.47     17.75 o
   3   9   9       25.99       15.24      4.05 o
   4   9   9       64.31       67.81      5.08 o
   5   9   9       75.23       66.50      7.16 o
   6   9   9        0.64       -8.95      8.17 o
   7   9   9       18.28        9.46     10.25 o
   8   9   9       39.58       30.16     13.27 o
  -9  10   9       12.70      -16.11     17.85 o
  -8  10   9       10.60       15.53     13.02 o
  -7  10   9      351.23      353.05     21.64 o
  -6  10   9       39.22       23.62     23.96 o
  -5  10   9       77.42       66.52     10.56 o
  -4  10   9       29.66       19.91      4.60 o
  -3  10   9      115.11      118.27      4.92 o
  -2  10   9      512.62      490.53      8.82 o
  -1  10   9      892.44      881.67     13.14 o
   0  10   9      535.52      570.46     10.07 o
   1  10   9       44.34       55.37      3.66 o
   2  10   9      742.11      742.14     10.25 o
   3  10   9     1195.45     1245.28     26.44 o
   4  10   9       32.47       33.23      3.66 o
   5  10   9       45.26       53.61      8.41 o
   6  10   9        0.21        2.66      9.26 o
   7  10   9        8.37        9.01      9.67 o
   8  10   9       14.87        6.30     14.49 o
  -8  11   9       85.84      130.72     22.66 o
  -7  11   9      683.24      763.97     31.50 o
  -6  11   9      862.52      833.86     30.47 o
  -5  11   9      926.23      916.06     36.60 o
  -4  11   9      168.57      151.98      8.91 o
  -3  11   9      421.18      364.65     10.19 o
  -2  11   9      179.82      170.19      8.08 o
  -1  11   9       56.82       65.10      4.02 o
   0  11   9      436.39      334.29     10.80 o
   1  11   9      144.77      135.98      5.15 o
   2  11   9      101.98       98.94      5.28 o
   3  11   9      349.75      335.22      9.03 o
   4  11   9     1454.23     1458.43     53.99 o
   5  11   9      217.29      219.84     16.53 o
   6  11   9      254.91      233.73     14.45 o
   7  11   9      128.67      102.83     16.90 o
   8  11   9      304.88      286.72     34.32 o
  -8  12   9       15.00       12.16     23.59 o
  -7  12   9      128.02      135.33     14.74 o
  -6  12   9      795.25      768.33     31.33 o
  -5  12   9      135.44      118.02      9.70 o
  -4  12   9       58.04       54.69      6.07 o
  -3  12   9     1122.45     1092.56     16.86 o
  -2  12   9        1.97       -2.74      5.32 o
  -1  12   9      263.95      243.14     11.04 o
   0  12   9      271.50      262.59      9.41 o
   1  12   9        3.95        2.70      3.97 o
   2  12   9       48.60       52.57      5.96 o
   3  12   9        0.56       -4.05      5.15 o
   4  12   9     1236.75     1279.63     42.04 o
   5  12   9      708.16      736.41     23.08 o
   6  12   9      105.85       90.54     10.36 o
   7  12   9       21.97       30.79     16.78 o
  -8  13   9      887.01      914.69     41.83 o
  -7  13   9       16.89       17.49     10.92 o
  -6  13   9      444.32      410.73     14.22 o
  -5  13   9      199.36      188.86      9.38 o
  -4  13   9      927.95     1016.84     27.94 o
  -3  13   9       37.44        8.29      7.46 o
  -2  13   9      635.35      669.05     18.00 o
  -1  13   9       23.71       19.29      6.13 o
   0  13   9      180.23      167.43      7.55 o
   1  13   9     1085.60     1071.32     26.33 o
   2  13   9      529.62      538.15     15.88 o
   3  13   9     1194.81     1293.00     30.21 o
   4  13   9      112.96      100.38     10.73 o
   5  13   9      696.75      753.18     24.87 o
   6  13   9       98.11       93.07     11.94 o
   7  13   9      415.73      405.65     35.24 o
  -7  14   9        9.07       -9.15     14.49 o
  -6  14   9       25.73       25.79      8.77 o
  -5  14   9        0.36        8.03      8.30 o
  -4  14   9      246.05      261.48     13.89 o
  -3  14   9      707.10      735.24     16.75 o
  -2  14   9      480.83      446.18     13.54 o
  -1  14   9      395.52      404.37     15.70 o
   0  14   9      170.88      169.54      8.25 o
   1  14   9      100.52       80.23      8.27 o
   2  14   9       69.29       45.17      7.48 o
   3  14   9     1323.69     1343.68     32.21 o
   4  14   9       12.21       16.20      8.43 o
   5  14   9        4.90        9.52     12.29 o
   6  14   9       26.73       36.37     38.58 o
  -7  15   9      511.57      449.67     21.56 o
  -6  15   9      151.23      149.01     14.22 o
  -5  15   9       22.72       36.65     18.00 o
  -4  15   9      276.41      277.20     12.52 o
  -3  15   9     1059.21     1136.62     37.95 o
  -2  15   9     2036.81     2214.41     44.42 o
  -1  15   9      773.50      805.02     20.73 o
   0  15   9      502.56      509.45     15.74 o
   1  15   9       45.89       54.27      8.91 o
   2  15   9     1584.11     1848.64     40.18 o
   3  15   9      440.93      470.45     19.96 o
   4  15   9       50.18       74.91      9.27 o
   5  15   9        7.59        9.88     10.44 o
   6  15   9     1044.80     1050.69     44.07 o
  -6  16   9       11.98       12.48     16.73 o
  -5  16   9      148.09      125.40     12.54 o
  -4  16   9        8.05        4.66     11.26 o
  -3  16   9     1008.32     1044.39     30.55 o
  -2  16   9      680.64      680.56     20.22 o
  -1  16   9     1473.02     1631.58     35.22 o
   0  16   9       57.00       37.36     10.38 o
   1  16   9      460.03      490.68     17.55 o
   2  16   9      123.23      127.94     12.13 o
   3  16   9     1655.75     1905.91     43.88 o
   4  16   9        7.63       15.64     11.05 o
   5  16   9      211.35      202.78     15.51 o
  -5  17   9        0.19       11.23     11.47 o
  -4  17   9        2.23        2.30     11.49 o
  -3  17   9       74.07       79.07     12.68 o
  -2  17   9      484.26      533.76     18.48 o
  -1  17   9      118.20       99.18     11.49 o
   0  17   9      372.72      330.52     21.00 o
   1  17   9       24.03       17.10     11.37 o
   2  17   9      444.35      425.45     16.13 o
   3  17   9      251.90      257.79     14.66 o
   4  17   9      317.71      307.14     30.14 o
   5  17   9       35.54       62.53     13.06 o
  -5  18   9        5.18       30.29     22.89 o
  -4  18   9        0.73      -16.33     14.46 o
  -3  18   9       85.47       79.49     13.95 o
  -2  18   9        0.93       -6.67     11.46 o
  -1  18   9      324.13      288.88     18.80 o
   0  18   9       56.80       51.06     10.59 o
   1  18   9        5.60      -17.33     11.55 o
   2  18   9       73.56       61.29     20.82 o
   3  18   9       79.83       98.46     11.23 o
   4  18   9       20.48        8.41     29.13 o
  -4  19   9        8.54       33.44     29.85 o
  -3  19   9       96.90       63.83     18.40 o
  -2  19   9      117.55      148.90     18.83 o
  -1  19   9       43.99       33.88     14.09 o
   0  19   9       45.28       24.49     17.28 o
   1  19   9        5.61       30.38     12.14 o
   2  19   9      237.33      287.66     16.06 o
   3  19   9       48.67       81.29     14.86 o
  -2  20   9       12.96       11.12     15.41 o
  -1  20   9      317.87      330.63     35.17 o
   0  20   9       48.30       38.15     16.96 o
   1  20   9      180.71      177.57     16.55 o
  -8   0  10      467.56      459.45     33.41 o
  -7   0  10      185.21      205.33     21.98 o
  -6   0  10     1644.70     1864.20     81.34 o
  -5   0  10       17.28       20.88      6.20 o
  -4   0  10     1951.97     2122.02     35.19 o
  -3   0  10     1039.59     1052.26     18.37 o
  -2   0  10     1515.61     1700.47     25.07 o
  -1   0  10      303.59      378.14      7.85 o
   0   0  10    10842.87    11278.09    120.68 o
   1   0  10     1057.79     1200.65     16.51 o
   2   0  10        4.98       17.85      2.77 o
   3   0  10       18.39       24.31      2.77 o
   4   0  10     3322.71     3105.95     44.03 o
   5   0  10      406.92      445.63     12.85 o
   6   0  10     2559.97     2566.84     65.94 o
   7   0  10        8.73       -1.70      7.43 o
   8   0  10        2.07      -13.35     13.17 o
   9   0  10     1088.29     1211.07     46.54 o
  -8   1  10       78.78       83.86     11.94 o
  -6   1  10       59.22       44.04      7.78 o
  -5   1  10      478.23      476.13     18.15 o
  -4   1  10      320.51      340.02      7.10 o
  -3   1  10      774.59      873.79     14.01 o
  -2   1  10       64.92       66.31      3.83 o
  -1   1  10     2791.82     2899.17     26.56 o
   0   1  10      571.52      637.80      8.46 o
   1   1  10      410.27      369.81      5.08 o
   2   1  10     1328.79     1364.19     14.15 o
   3   1  10        0.95        6.67      2.21 o
   4   1  10       57.66       60.29      3.45 o
   5   1  10     2059.12     2031.05     24.41 o
   6   1  10     1466.12     1448.20     31.70 o
   7   1  10        2.09       16.69      7.12 o
   8   1  10      275.75      285.88     13.89 o
   9   1  10       59.96       57.52     18.73 o
  -8   2  10        7.30       16.27     16.71 o
  -7   2  10       25.07       -2.64     14.95 o
  -6   2  10      995.51      948.69     23.66 o
  -5   2  10     1139.21     1185.37     21.80 o
  -4   2  10        4.66       10.64      2.98 o
  -3   2  10       88.88       95.06      4.40 o
  -2   2  10       16.18       15.74      3.03 o
  -1   2  10     2252.77     2181.84     21.48 o
   0   2  10      447.65      435.37      6.79 o
   1   2  10      878.37      865.12      9.51 o
   2   2  10     2638.33     2660.14     24.63 o
   3   2  10      241.50      224.64      5.09 o
   4   2  10      518.09      511.88      6.48 o
   5   2  10     1293.18     1228.68     18.80 o
   6   2  10      214.47      187.06      9.23 o
   7   2  10      125.64      120.44     11.08 o
   8   2  10      332.22      375.72     18.79 o
   9   2  10       61.68       60.87     13.80 o
 -10   3  10       18.71       73.86     30.78 o
  -9   3  10      330.84      348.22     30.78 o
  -8   3  10        0.01        9.23     17.59 o
  -7   3  10       67.69      132.59     31.88 o
  -6   3  10      697.94      641.00     23.41 o
  -5   3  10     2367.41     2452.52     37.36 o
  -4   3  10     1122.19     1128.87     18.21 o
  -3   3  10     1244.94     1300.49     17.04 o
  -2   3  10      167.49      153.27      5.83 o
  -1   3  10       71.25       68.67      3.23 o
   0   3  10     4987.65     5106.52     51.59 o
   1   3  10      316.58      313.25      5.32 o
   2   3  10       10.32        9.80      2.35 o
   3   3  10      901.66      978.29     12.09 o
   4   3  10      393.16      387.40      9.07 o
   5   3  10      165.93      160.73      5.13 o
   6   3  10       71.35       65.25      5.95 o
   7   3  10        5.24       16.60      7.87 o
   8   3  10       21.19       18.04      9.20 o
   9   3  10      128.94       96.19     14.18 o
 -10   4  10       15.34       65.95     37.37 o
  -9   4  10      158.99      138.06     21.54 o
  -8   4  10      138.58      145.80     16.49 o
  -7   4  10     1061.00     1199.94     31.57 o
  -6   4  10      187.94      163.68     22.63 o
  -5   4  10     1272.43     1313.30     21.71 o
  -4   4  10      673.70      693.34     11.56 o
  -3   4  10     1975.95     1945.04     24.74 o
  -2   4  10      456.02      467.37      9.33 o
  -1   4  10       42.11       65.68      3.21 o
   0   4  10        0.41        4.36      1.94 o
   1   4  10     2663.93     2787.72     26.26 o
   2   4  10       14.45       12.09      3.15 o
   3   4  10      821.16      872.98     11.85 o
   4   4  10        0.80        2.45      3.30 o
   5   4  10        3.25       -0.64      2.73 o
   6   4  10      285.82      258.03     12.24 o
   7   4  10       10.68       21.94     11.74 o
   8   4  10       17.42       18.97      8.95 o
   9   4  10       43.51       56.04     12.65 o
  -9   5  10       83.55       86.60     20.07 o
  -8   5  10     1963.66     2076.82     69.72 o
  -7   5  10      541.65      551.82     16.81 o
  -6   5  10       31.96       47.33     13.19 o
  -5   5  10        7.60        2.64      5.36 o
  -4   5  10     3654.63     3655.16     47.74 o
  -3   5  10       27.10       40.54      4.57 o
  -2   5  10       30.45       32.75      4.16 o
  -1   5  10      200.19      229.39      4.50 o
   0   5  10     2528.38     2557.52     25.45 o
   1   5  10      511.15      516.35      6.82 o
   2   5  10     4264.63     4418.04     41.30 o
   3   5  10       16.26        9.52      2.96 o
   4   5  10       43.22       36.79      4.34 o
   5   5  10      177.53      176.53      8.45 o
   6   5  10      997.13     1070.12     20.25 o
   7   5  10       29.95       35.86     12.44 o
   8   5  10       39.80       54.09     11.99 o
  -9   6  10        1.11       34.61     26.82 o
  -8   6  10       86.73       91.36     17.08 o
  -7   6  10       43.90       81.57     18.19 o
  -6   6  10      400.20      377.99     16.57 o
  -5   6  10       41.45       35.53      5.77 o
  -4   6  10      533.32      504.02     13.04 o
  -3   6  10      455.26      431.20      9.28 o
  -2   6  10       70.66       58.89      3.30 o
  -1   6  10      755.77      846.03     10.83 o
   0   6  10      127.33      121.01      3.02 o
   1   6  10       19.89       19.89      1.61 o
   2   6  10       50.45       36.75      2.98 o
   3   6  10      601.27      593.76      9.77 o
   4   6  10       25.62       34.37      7.57 o
   5   6  10      105.52       92.27      4.16 o
   6   6  10      132.16      116.26     11.41 o
   7   6  10       23.65       29.14     11.74 o
   8   6  10        0.36        4.57      9.66 o
  -9   7  10       76.87       65.40     19.61 o
  -8   7  10      784.38      830.86     36.50 o
  -7   7  10       68.45       63.13      9.62 o
  -6   7  10      113.51       89.28      9.57 o
  -5   7  10       60.23       65.68      6.06 o
  -4   7  10     2482.99     2564.59     33.41 o
  -3   7  10      179.42      174.37      7.77 o
  -2   7  10       89.07       78.14      5.12 o
  -1   7  10       17.37       29.26      2.71 o
   0   7  10      546.17      604.07      7.86 o
   1   7  10     1579.76     1622.16     15.22 o
   2   7  10     1633.00     1680.50     24.74 o
   3   7  10     2548.20     2667.23     33.62 o
   4   7  10      247.15      239.35      8.12 o
   5   7  10     1527.65     1588.92     42.87 o
   6   7  10      367.48      375.98     25.20 o
   7   7  10      325.85      354.80     16.33 o
   8   7  10        5.77       -6.14     10.84 o
  -9   8  10      713.40      738.35     60.90 o
  -8   8  10      329.07      316.69     26.81 o
  -7   8  10      149.12      135.15     13.61 o
  -6   8  10        9.23        5.63      7.78 o
  -5   8  10     2270.80     2481.55     43.96 o
  -4   8  10      103.72       94.48      7.22 o
  -3   8  10      176.31      158.52      8.26 o
  -2   8  10      202.49      175.78      6.69 o
  -1   8  10      484.24      457.69      7.45 o
   0   8  10      471.06      484.39      6.26 o
   1   8  10       18.07       17.98      3.14 o
   2   8  10      354.57      352.61      7.80 o
   3   8  10     1123.26     1142.05     16.32 o
   4   8  10        2.33        3.39      4.36 o
   5   8  10       85.00       82.03      5.81 o
   6   8  10      495.91      484.29     16.28 o
   7   8  10       30.96       -3.98     10.74 o
   8   8  10       51.68       44.49     12.21 o
  -9   9  10      190.42      212.09     32.17 o
  -8   9  10      219.48      212.72     22.70 o
  -7   9  10      220.74      258.00     11.97 o
  -6   9  10     1311.15     1416.35     63.36 o
  -5   9  10      356.32      356.81     15.67 o
  -4   9  10     2092.19     2186.76     38.06 o
  -3   9  10      609.47      582.20     12.93 o
  -2   9  10       19.27       25.40      3.95 o
  -1   9  10        1.58       -0.84      3.67 o
   0   9  10     6620.75     7134.10     64.03 o
   1   9  10      304.35      313.80      6.74 o
   2   9  10       22.83       23.13      2.76 o
   3   9  10      215.86      196.36      7.13 o
   4   9  10       70.33       65.61      5.01 o
   5   9  10        0.16        1.55      4.46 o
   6   9  10      530.69      521.67     34.36 o
   7   9  10       49.57       38.05     26.38 o
   8   9  10      539.96      594.56     27.31 o
  -8  10  10       55.18       31.83     49.02 o
  -7  10  10       17.45       26.78     10.78 o
  -6  10  10       76.96       60.04     12.70 o
  -5  10  10     1280.19     1261.34     36.55 o
  -4  10  10       30.86       36.41      4.63 o
  -3  10  10        0.53       -4.43      4.43 o
  -2  10  10        0.85        1.69      4.85 o
  -1  10  10     1853.74     1905.33     25.28 o
   0  10  10      603.65      594.38      9.74 o
   1  10  10      636.56      664.04      9.52 o
   2  10  10      108.56      106.27      4.02 o
   3  10  10     2421.38     2513.69     38.22 o
   4  10  10      449.08      431.52     24.22 o
   5  10  10      439.27      393.16     17.74 o
   6  10  10       65.43       43.21     13.07 o
   7  10  10       23.94       20.19     11.96 o
  -8  11  10      154.95      172.47     26.30 o
  -7  11  10      175.10      157.35     21.19 o
  -6  11  10      250.26      222.83     10.75 o
  -5  11  10      148.24      118.02     11.57 o
  -4  11  10      770.43      756.22     21.36 o
  -3  11  10      229.65      205.50      9.77 o
  -2  11  10       59.03       48.78      4.67 o
  -1  11  10       87.49       77.42      4.64 o
   0  11  10      356.87      357.19     10.67 o
   1  11  10       39.91       38.12      3.37 o
   2  11  10      179.18      159.74      5.52 o
   3  11  10       92.63       83.57      6.54 o
   4  11  10        4.18        3.36      5.36 o
   5  11  10      815.25      870.48     25.79 o
   6  11  10       84.41       60.38     10.66 o
   7  11  10      211.56      199.87     26.69 o
  -8  12  10        7.38        7.97     15.22 o
  -7  12  10       67.61       93.50     11.19 o
  -6  12  10      868.64      884.79     22.74 o
  -5  12  10        5.60        8.13      6.29 o
  -4  12  10     2070.53     2200.33     50.95 o
  -3  12  10      411.46      394.19     11.28 o
  -2  12  10      462.83      417.14     12.69 o
  -1  12  10      140.05      128.80      6.39 o
   0  12  10     1564.29     1753.94     29.61 o
   1  12  10      122.32       96.61      5.84 o
   2  12  10        1.47        1.03      3.60 o
   3  12  10       13.27        3.20      4.88 o
   4  12  10     1034.91     1168.09     39.25 o
   5  12  10       90.09       68.90     10.60 o
   6  12  10      117.39      105.97     13.06 o
   7  12  10        0.41        4.28     11.61 o
  -7  13  10        3.82        2.92     15.27 o
  -6  13  10       10.65      -12.81     13.99 o
  -5  13  10       53.81       33.24      9.56 o
  -4  13  10      568.17      522.04     23.67 o
  -3  13  10        0.05       -6.79      7.64 o
  -2  13  10      221.97      234.64     10.71 o
  -1  13  10      575.38      523.01     14.04 o
   0  13  10      141.43      129.30     10.82 o
   1  13  10      153.41      167.64      8.56 o
   2  13  10     1109.69     1095.88     35.40 o
   3  13  10      312.95      368.27     13.84 o
   4  13  10        1.96        0.14      7.47 o
   5  13  10       84.21       70.22      9.80 o
   6  13  10       55.34       66.87     14.22 o
  -7  14  10       34.55       27.38     12.52 o
  -6  14  10       56.83       63.21      9.92 o
  -5  14  10        0.12       22.26      9.87 o
  -4  14  10        2.52      -13.96     10.56 o
  -3  14  10      189.85      199.35     14.72 o
  -2  14  10      231.95      234.21     11.75 o
  -1  14  10      231.94      200.98     11.60 o
   0  14  10       65.80       48.42      7.73 o
   1  14  10      611.55      645.88     26.03 o
   2  14  10      792.82      895.95     21.47 o
   3  14  10      352.36      335.18     12.66 o
   4  14  10       19.07       27.68      9.83 o
   5  14  10      318.57      323.49     16.73 o
   6  14  10       44.64       62.09     19.77 o
  -6  15  10        1.00      -11.12     11.74 o
  -5  15  10        2.69        5.90     11.46 o
  -4  15  10       83.05       81.08     16.16 o
  -3  15  10       38.33       20.93      9.20 o
  -2  15  10       82.55       82.16      8.45 o
  -1  15  10      148.73      140.90     14.78 o
   0  15  10      187.06      210.02     22.06 o
   1  15  10       17.20       22.57      9.42 o
   2  15  10        0.20        1.01      9.96 o
   3  15  10      352.62      378.34     21.43 o
   4  15  10       15.64       19.35      9.95 o
   5  15  10        0.01        7.77     13.58 o
  -6  16  10      118.75       88.66     19.73 o
  -5  16  10        3.14        3.93     12.58 o
  -4  16  10        9.11       -7.76     12.77 o
  -3  16  10      852.34      886.84     26.25 o
  -2  16  10        0.47       -9.05      9.93 o
  -1  16  10      940.39      947.59     29.73 o
   0  16  10       42.18       31.46     16.22 o
   1  16  10     1160.26     1240.24     36.05 o
   2  16  10       88.97       66.60     15.01 o
   3  16  10       12.85        7.98      9.50 o
   4  16  10      150.32      149.83     16.85 o
   5  16  10        0.78      -19.86     13.24 o
  -5  17  10        5.67       12.96     13.86 o
  -4  17  10      358.41      289.92     23.28 o
  -3  17  10       56.89       48.91     17.99 o
  -2  17  10       76.71       51.60     11.68 o
  -1  17  10        1.66        2.86     11.01 o
   0  17  10       88.78      100.11     12.26 o
   1  17  10       37.95       62.53     14.21 o
   2  17  10      733.62      801.61     27.35 o
   3  17  10        4.74       -0.05     10.16 o
   4  17  10        7.07        6.59     10.19 o
  -4  18  10      676.86      647.30     61.81 o
  -3  18  10      151.02      132.23     14.27 o
  -2  18  10      181.93      172.29     20.31 o
  -1  18  10       36.04       46.01     12.89 o
   0  18  10      456.70      465.51     20.17 o
   1  18  10      476.03      464.56     20.17 o
   2  18  10       21.64       27.36     14.30 o
   3  18  10       54.99       48.58     12.20 o
  -3  19  10        6.17       13.52     14.72 o
  -2  19  10       20.02       13.38     12.74 o
  -1  19  10       52.27       51.98     28.27 o
   0  19  10       43.36       32.73     12.60 o
   1  19  10      202.18      193.80     19.56 o
   2  19  10        0.39        5.64     11.53 o
  -8   1  11        3.15      -20.25     13.50 o
  -7   1  11      360.61      266.61     20.41 o
  -6   1  11      315.00      283.23     23.96 o
  -5   1  11     1353.15     1286.57     20.04 o
  -4   1  11     2985.29     3135.21     43.04 o
  -3   1  11      403.82      378.85      6.51 o
  -2   1  11        0.56        3.63      2.55 o
  -1   1  11       49.32       50.98      2.57 o
   0   1  11      144.04      158.87      3.02 o
   1   1  11       27.35       20.25      2.55 o
   2   1  11      167.48      174.56      4.69 o
   3   1  11        0.86        7.45      2.65 o
   4   1  11      440.26      427.04      6.17 o
   5   1  11      393.35      347.95     11.26 o
   6   1  11     1238.02     1271.74     24.73 o
   7   1  11      504.96      464.22     16.41 o
   8   1  11      125.65      133.00      9.91 o
  -9   2  11      129.98       52.32     39.57 o
  -8   2  11      325.60      316.47     18.46 o
  -6   2  11       11.60        5.12     10.14 o
  -5   2  11        6.27        3.82      4.10 o
  -4   2  11       30.03       19.72      4.11 o
  -3   2  11      354.38      344.42      6.75 o
  -2   2  11     2500.76     2570.50     25.68 o
  -1   2  11        5.50        8.31      1.87 o
   0   2  11       45.69       49.64      2.29 o
   1   2  11      102.77      105.80      3.75 o
   2   2  11        3.88       10.73      2.31 o
   3   2  11      472.49      483.14      9.33 o
   4   2  11      473.72      444.04      8.14 o
   5   2  11        0.13        6.69      2.66 o
   6   2  11       46.73       24.57      4.38 o
   7   2  11       17.87       22.40     12.66 o
   8   2  11      265.52      261.98     12.77 o
  -9   3  11        0.24       12.75     17.15 o
  -8   3  11     2121.83     2508.31    109.04 o
  -7   3  11      263.61      241.38     25.50 o
  -6   3  11        7.29       -3.51     12.53 o
  -5   3  11      220.13      208.97      6.49 o
  -4   3  11     6333.04     6685.94     73.43 o
  -3   3  11     1008.25      979.69     13.83 o
  -2   3  11       65.75       59.18      3.25 o
  -1   3  11      225.73      223.31      5.09 o
   0   3  11      961.52      959.31     13.00 o
   1   3  11      821.61      815.30      9.30 o
   2   3  11      498.31      504.24      6.91 o
   3   3  11      630.54      616.37      8.74 o
   4   3  11      173.73      171.15      7.33 o
   5   3  11      266.12      243.77      8.91 o
   6   3  11       58.49       67.61      5.69 o
   7   3  11      284.29      275.29     20.06 o
   8   3  11        1.09      -11.09     11.90 o
  -8   4  11       28.05       16.71     17.15 o
  -7   4  11      393.83      493.73     18.69 o
  -6   4  11      144.32      104.15     38.47 o
  -5   4  11        1.18        0.62      3.72 o
  -4   4  11      339.62      347.33      7.72 o
  -3   4  11     2676.36     2737.39     32.32 o
  -2   4  11        3.40        6.10      2.95 o
  -1   4  11     2112.16     2247.25     23.94 o
   0   4  11     1777.35     1859.99     19.56 o
   1   4  11      764.30      803.48      9.60 o
   2   4  11      574.75      594.50      8.97 o
   3   4  11       50.25       46.75      3.14 o
   4   4  11      528.14      556.65     10.15 o
   5   4  11       16.05       34.68      4.96 o
   6   4  11      399.00      397.27     18.75 o
   7   4  11      202.90      181.28     25.07 o
   8   4  11      635.37      699.68     24.91 o
  -9   5  11      307.86      295.02     40.01 o
  -8   5  11       15.85        5.38     18.91 o
  -7   5  11      942.47      993.45     27.07 o
  -6   5  11        2.04        6.13     12.53 o
  -5   5  11      465.75      470.52     11.64 o
  -4   5  11      222.65      225.16      6.63 o
  -3   5  11      507.71      498.70     10.75 o
  -2   5  11     1777.23     1909.27     23.14 o
  -1   5  11      478.44      471.09      7.27 o
   0   5  11      891.23      902.77     10.19 o
   1   5  11      947.36      924.85     10.87 o
   2   5  11     4711.33     4916.55     44.18 o
   3   5  11       44.91       40.12      4.90 o
   4   5  11       30.81       29.92      4.32 o
   5   5  11      120.57      108.36      6.94 o
   6   5  11      653.09      669.43     25.43 o
   7   5  11       32.30       35.81      7.70 o
   8   5  11       34.71       36.87      9.48 o
  -9   6  11        7.87       -7.62     14.98 o
  -8   6  11      571.96      565.00     21.57 o
  -7   6  11        0.05       12.58     10.23 o
  -6   6  11      382.32      332.67     42.66 o
  -5   6  11       28.20        9.90      9.50 o
  -4   6  11       25.97       22.58      4.38 o
  -3   6  11     1064.58     1094.47     17.85 o
  -2   6  11     3839.99     3948.46     40.50 o
  -1   6  11       47.79       43.37      4.32 o
   0   6  11      924.97      883.67     10.40 o
   1   6  11     2462.30     2485.53     25.13 o
   2   6  11     4012.42     4193.32     41.07 o
   3   6  11     5078.55     5446.94     55.56 o
   4   6  11      479.35      476.36     10.08 o
   5   6  11      510.81      515.24     22.18 o
   6   6  11       22.66        6.48      5.19 o
   7   6  11     2571.93     2737.90    108.90 o
   8   6  11        0.43        9.35     10.05 o
  -9   7  11       55.71        0.62     25.53 o
  -8   7  11        6.87       15.82      9.74 o
  -7   7  11      300.81      263.92     14.74 o
  -6   7  11      266.16      264.42     30.53 o
  -5   7  11      218.01      213.76     14.83 o
  -4   7  11      157.30      144.50      8.13 o
  -3   7  11      301.84      291.08      6.87 o
  -2   7  11      823.28      802.92     10.37 o
  -1   7  11        0.85        2.94      2.57 o
   0   7  11     1088.54     1082.17     11.98 o
   1   7  11     2450.23     2570.60     23.77 o
   2   7  11      945.90      977.07     13.02 o
   3   7  11      162.48      153.87      5.91 o
   4   7  11      847.93      848.13     23.02 o
   5   7  11      302.87      279.17     11.82 o
   6   7  11     1314.62     1429.69     31.99 o
   7   7  11        6.64       11.03      7.61 o
   8   7  11        0.08        8.35     23.74 o
  -9   8  11        0.22        2.62     27.16 o
  -8   8  11       75.88       81.17     14.69 o
  -7   8  11      262.13      246.88     14.02 o
  -6   8  11       28.42       45.11      9.00 o
  -5   8  11     1167.08     1230.58     26.00 o
  -4   8  11     2852.70     3065.75     52.86 o
  -3   8  11      558.23      559.75     15.22 o
  -2   8  11      133.11      112.45      4.38 o
  -1   8  11      908.16      922.57     12.78 o
   0   8  11      454.49      436.88     10.25 o
   1   8  11       85.87      114.38      5.39 o
   2   8  11     1414.22     1474.97     22.08 o
   3   8  11      888.24      929.17     18.65 o
   4   8  11        1.80        4.75      6.74 o
   5   8  11      402.75      458.40     19.15 o
   6   8  11       46.17       42.41      6.98 o
   7   8  11       14.38        6.79      8.40 o
   8   8  11      109.73      114.42     16.69 o
  -8   9  11      186.66      194.46     17.79 o
  -7   9  11       16.86       21.77      8.10 o
  -6   9  11      309.01      324.07     18.67 o
  -5   9  11      384.29      390.47     15.02 o
  -4   9  11        5.79        6.92      7.05 o
  -3   9  11      642.25      684.84     15.82 o
  -2   9  11      213.96      160.86      5.34 o
  -1   9  11      102.57       88.06      6.56 o
   0   9  11       56.83       58.79      4.50 o
   1   9  11      141.28      151.57      6.13 o
   2   9  11       23.91       25.78      5.01 o
   3   9  11      165.43      146.56      6.09 o
   4   9  11        0.33        6.88      3.56 o
   5   9  11       86.93       94.38      6.46 o
   6   9  11        8.81       15.98      7.03 o
   7   9  11      117.91      104.67     17.45 o
  -8  10  11      182.04      174.47     20.36 o
  -7  10  11        2.46       14.32     10.78 o
  -6  10  11        0.70        9.44      8.81 o
  -5  10  11      809.16      801.16     29.58 o
  -4  10  11      130.10      119.66      6.99 o
  -3  10  11       51.34       40.12      5.99 o
  -2  10  11       92.87       81.56      5.48 o
  -1  10  11      174.44      156.52      4.89 o
   0  10  11       83.08       51.50      3.74 o
   1  10  11        2.95        1.82      4.17 o
   2  10  11     1401.05     1447.14     21.12 o
   3  10  11      837.51      852.12     24.87 o
   4  10  11        0.76        4.23      5.14 o
   5  10  11      130.57      132.14      8.63 o
   6  10  11      200.50      211.69     14.87 o
   7  10  11       77.73       80.46     29.46 o
  -8  11  11      127.71       95.01     16.49 o
  -7  11  11        0.51       -9.18     11.42 o
  -6  11  11      497.30      494.24     20.51 o
  -5  11  11       83.08       78.45     11.60 o
  -4  11  11        8.79       13.62      6.81 o
  -3  11  11      223.21      212.69     11.11 o
  -2  11  11       68.29       60.12      5.96 o
  -1  11  11      335.31      271.41      8.19 o
   0  11  11      868.35      906.33     13.66 o
   1  11  11     1067.49     1095.93     26.02 o
   2  11  11       10.46       10.85      3.56 o
   3  11  11      427.73      415.12     20.78 o
   4  11  11      970.84     1046.92     28.07 o
   5  11  11      511.27      538.47     17.71 o
   6  11  11        4.74       12.65      7.93 o
   7  11  11       16.39      -10.36     13.52 o
  -7  12  11        9.41        2.37     12.52 o
  -6  12  11      222.75      198.75     13.93 o
  -5  12  11       85.02       77.57     11.24 o
  -4  12  11       69.50       55.61     11.19 o
  -3  12  11       50.60       51.61      6.64 o
  -2  12  11     1036.87     1146.13     33.26 o
  -1  12  11      496.15      483.59     18.76 o
   0  12  11       45.04       41.88      6.13 o
   1  12  11       74.98       74.62      4.82 o
   2  12  11     3358.01     3722.58     74.57 o
   3  12  11      467.24      486.61     16.53 o
   4  12  11      389.06      354.52     13.38 o
   5  12  11        4.29        0.01      7.73 o
   6  12  11      115.91      128.78     12.07 o
  -7  13  11      404.09      376.82     20.39 o
  -6  13  11       62.53       46.97     11.54 o
  -5  13  11      220.79      211.99     11.95 o
  -4  13  11      153.14      131.06     10.72 o
  -3  13  11      197.70      219.80     11.90 o
  -2  13  11      388.09      360.72     11.86 o
  -1  13  11      253.57      231.29     13.51 o
   0  13  11      273.88      268.99     21.50 o
   1  13  11        1.22       -9.24      6.16 o
   2  13  11     1636.87     1746.91     42.46 o
   3  13  11       10.73       15.99      6.64 o
   4  13  11       18.01       27.11     10.76 o
   5  13  11       27.20        4.64      9.86 o
   6  13  11      616.93      630.54     45.73 o
  -7  14  11      285.23      277.39     17.78 o
  -6  14  11       17.02        0.70     16.03 o
  -5  14  11       28.21       20.93     10.64 o
  -4  14  11       27.77       41.95      9.81 o
  -3  14  11        1.19       18.48      9.07 o
  -2  14  11     1144.31     1139.90     26.68 o
  -1  14  11       16.92       -0.99      7.14 o
   0  14  11       11.59       26.67      9.23 o
   1  14  11        0.09       14.16      9.86 o
   2  14  11        0.11       -9.83      6.55 o
   3  14  11      361.33      378.55     14.45 o
   4  14  11      175.61      185.76     12.06 o
   5  14  11        1.52        4.79      9.73 o
   6  14  11       90.47       86.78     21.47 o
  -6  15  11        4.86        9.96     11.90 o
  -5  15  11      120.58      101.71     17.38 o
  -4  15  11     2344.68     2567.15     65.00 o
  -3  15  11      212.84      238.40     12.44 o
  -2  15  11        5.61       13.56     17.05 o
  -1  15  11       35.03       20.46      9.04 o
   0  15  11      470.30      491.03     21.63 o
   1  15  11     1098.97     1223.26     31.51 o
   2  15  11       97.43       97.89      9.63 o
   3  15  11      365.59      384.71     14.31 o
   4  15  11       74.39       79.71      9.51 o
   5  15  11      281.70      249.87     17.39 o
  -5  16  11      533.72      535.70     28.82 o
  -4  16  11      157.73      187.92     38.27 o
  -3  16  11      538.07      540.65     22.73 o
  -2  16  11       96.41      100.92     20.12 o
  -1  16  11      181.71      158.60     13.08 o
   0  16  11      114.01      120.10     16.80 o
   1  16  11        3.31       -9.77     10.52 o
   2  16  11       14.26        5.35      8.47 o
   3  16  11      106.51      110.87     15.01 o
   4  16  11        0.74       -7.91      9.18 o
  -5  17  11      110.65       71.98     15.16 o
  -4  17  11      191.27      163.43     18.56 o
  -3  17  11     1404.86     1459.63     44.94 o
  -2  17  11        8.01        3.33     10.87 o
  -1  17  11       55.76       51.10     11.47 o
   0  17  11      191.56      172.87     15.88 o
   1  17  11       67.18       59.80     11.72 o
   2  17  11      446.58      473.61     19.77 o
   3  17  11      155.75      158.78     11.91 o
   4  17  11       73.26       56.09     12.08 o
  -4  18  11       75.69       10.69     43.39 o
  -3  18  11        8.52       -1.77     13.32 o
  -2  18  11       62.94       60.10     12.56 o
  -1  18  11      109.45      115.21     16.49 o
   0  18  11       45.81       51.26     12.80 o
   1  18  11      441.53      474.62     21.36 o
   2  18  11      388.76      355.47     19.46 o
   3  18  11      159.60      138.04     13.74 o
  -2  19  11       13.04       38.46     14.45 o
  -1  19  11       41.54       20.84     16.16 o
   0  19  11      345.28      352.29     20.02 o
   1  19  11      524.31      534.06     22.29 o
  -9   0  12      686.58      610.70     46.60 o
  -8   0  12      235.50      218.96     24.62 o
  -7   0  12      657.21      560.58     37.81 o
  -6   0  12      362.15      348.21     16.11 o
  -5   0  12     1846.56     2054.09     47.16 o
  -4   0  12     3507.58     3608.53     62.62 o
  -3   0  12     1341.91     1328.61     21.72 o
  -2   0  12     5124.99     5515.90     76.81 o
  -1   0  12     8262.41     8318.37     97.53 o
   0   0  12        0.36       12.44      5.34 o
   1   0  12        1.04        2.92      2.14 o
   2   0  12     1759.71     1811.15     31.93 o
   3   0  12     2460.38     2435.40     49.83 o
   4   0  12      105.30      117.16      5.01 o
   5   0  12       81.37       64.96      5.57 o
   6   0  12        0.10       16.33      9.27 o
   7   0  12      512.12      506.27     28.55 o
   8   0  12      700.05      679.33     28.79 o
  -9   1  12      282.43      382.95     42.65 o
  -8   1  12        8.83       -1.98     14.73 o
  -7   1  12       18.27       32.10     20.66 o
  -6   1  12      349.40      362.53     16.69 o
  -5   1  12     2539.65     2693.29     43.04 o
  -4   1  12      693.11      699.03     13.37 o
  -3   1  12       69.47       67.38      3.52 o
  -2   1  12      420.00      426.62      6.79 o
  -1   1  12      161.84      144.31      3.66 o
   0   1  12    10179.48    10749.39     86.00 o
   1   1  12        0.57        2.97      2.16 o
   2   1  12      789.15      817.87     10.49 o
   3   1  12      115.99      109.54      3.16 o
   4   1  12     1357.36     1405.82     29.22 o
   5   1  12      613.21      607.50     28.60 o
   6   1  12      180.19      183.15      9.08 o
   7   1  12      109.54      103.87      8.91 o
   8   1  12       64.65       76.54      9.82 o
  -9   2  12       16.37       35.17     32.98 o
  -8   2  12      253.64      229.71     18.71 o
  -7   2  12        2.25      -15.83     18.47 o
  -6   2  12     3211.42     3459.07    130.58 o
  -5   2  12      118.13      136.32     10.72 o
  -4   2  12      161.08      162.46      6.48 o
  -3   2  12      619.52      600.69      9.39 o
  -2   2  12     2208.34     2214.59     23.42 o
  -1   2  12     2021.16     2098.09     20.54 o
   0   2  12      285.17      282.45      5.39 o
   1   2  12      112.93      100.74      3.56 o
   2   2  12      802.17      768.60     11.57 o
   3   2  12     1794.11     1843.39     22.79 o
   4   2  12      256.73      222.34     10.68 o
   5   2  12       12.68       13.14      4.49 o
   6   2  12      537.49      562.90     13.83 o
   7   2  12      608.95      606.97     24.73 o
   8   2  12       24.68       20.21      9.33 o
  -8   3  12       37.20       47.62     17.69 o
  -7   3  12      726.77      820.42     52.32 o
  -6   3  12     1296.10     1301.46     50.39 o
  -5   3  12        4.36       13.80      5.83 o
  -4   3  12       97.14      101.51      5.70 o
  -3   3  12      246.05      232.10      7.98 o
  -2   3  12       14.57       20.69      2.83 o
  -1   3  12      521.11      545.51      7.70 o
   0   3  12        2.09        0.98      1.72 o
   1   3  12      692.79      698.50      9.01 o
   2   3  12        3.90        5.92      4.54 o
   3   3  12      114.43      109.77      4.61 o
   4   3  12      881.37      871.51     21.05 o
   5   3  12      928.63      887.13     35.00 o
   6   3  12        1.74        7.96      5.03 o
   7   3  12       76.80       69.70      8.01 o
   8   3  12        0.01        4.26     10.96 o
  -9   4  12      355.43      284.91     37.81 o
  -8   4  12       97.73      150.94     52.76 o
  -7   4  12      568.12      617.40     22.47 o
  -6   4  12        0.76       12.61     11.65 o
  -5   4  12      174.57      172.81      8.57 o
  -4   4  12       34.56       33.34      5.71 o
  -3   4  12       11.32       12.97      4.71 o
  -2   4  12        0.03        6.76      3.66 o
  -1   4  12       83.43       78.64      4.11 o
   0   4  12      186.88      165.39      4.26 o
   1   4  12       37.94       27.45      4.28 o
   2   4  12     2244.56     2299.26     23.69 o
   3   4  12      219.73      234.21      7.32 o
   4   4  12      477.45      472.88     18.09 o
   5   4  12       14.28       21.86      6.35 o
   6   4  12       53.41       35.25      8.08 o
   7   4  12      426.26      411.82     21.35 o
   8   4  12      409.12      431.89     18.77 o
  -9   5  12      175.41      165.76     41.77 o
  -8   5  12      748.14      779.99     41.55 o
  -7   5  12        0.49       14.43     15.16 o
  -6   5  12       97.25       88.37     14.95 o
  -5   5  12       33.63       28.59      5.04 o
  -4   5  12     1013.24     1055.25     40.37 o
  -3   5  12       61.88       50.61      5.83 o
  -2   5  12     1027.96     1010.64     15.55 o
  -1   5  12      157.60      147.27      5.43 o
   0   5  12        0.69       -1.66      2.06 o
   1   5  12     1712.53     1710.60     18.78 o
   2   5  12     1438.19     1550.65     19.49 o
   3   5  12     2660.77     2750.68     35.27 o
   4   5  12       37.20       34.20      5.87 o
   5   5  12       24.90        5.68      7.73 o
   6   5  12       54.35       57.26     17.96 o
   7   5  12        1.50       -3.89     13.31 o
   8   5  12      100.59      100.76     16.18 o
  -9   6  12      209.05      240.50     34.29 o
  -8   6  12      268.40      239.37     60.23 o
  -7   6  12        6.41       22.30      8.76 o
  -6   6  12      221.55      191.04     15.10 o
  -5   6  12      797.84      808.31     27.86 o
  -4   6  12       92.65       73.45      6.22 o
  -3   6  12      274.14      247.27      9.47 o
  -2   6  12      147.93      137.09      4.55 o
  -1   6  12     1780.93     1848.51     19.98 o
   0   6  12       64.51       47.16      3.41 o
   1   6  12        7.96       -0.35      2.79 o
   2   6  12     1465.73     1521.30     20.74 o
   3   6  12       44.84       36.01      4.12 o
   4   6  12      310.62      289.94     15.69 o
   5   6  12      118.56      107.97      8.78 o
   6   6  12       51.33       66.23     11.42 o
   7   6  12        0.51       28.07     13.09 o
   8   6  12       44.07       34.33     36.06 o
  -9   7  12      353.81      369.59     40.56 o
  -8   7  12      339.67      355.19     29.31 o
  -7   7  12       53.20       31.57      9.48 o
  -6   7  12        7.79        8.42      9.64 o
  -5   7  12      423.13      445.44     11.37 o
  -4   7  12      420.94      403.50     29.41 o
  -3   7  12        1.44       -1.05      4.11 o
  -2   7  12     1988.87     1927.31     23.45 o
  -1   7  12        0.19       -2.12      2.67 o
   0   7  12     3162.67     3362.11     33.36 o
   1   7  12      369.70      386.55     10.90 o
   2   7  12     4593.62     4892.09     58.93 o
   3   7  12      343.04      357.09     10.26 o
   4   7  12     1436.49     1564.02     29.52 o
   5   7  12       73.14       70.34     10.09 o
   6   7  12      246.03      262.01     14.29 o
   7   7  12      160.25      118.74     14.08 o
  -8   8  12        1.40       -2.70     21.52 o
  -7   8  12      755.79      840.83     27.08 o
  -6   8  12      103.83       94.56     12.35 o
  -5   8  12      621.77      569.33     17.24 o
  -4   8  12      622.64      611.09     13.97 o
  -3   8  12       25.69       18.09      5.02 o
  -2   8  12     2321.22     2381.03     28.23 o
  -1   8  12      235.85      209.92      7.27 o
   0   8  12      613.68      610.29      9.48 o
   1   8  12       44.46       35.17      2.77 o
   2   8  12      416.72      394.84     14.00 o
   3   8  12      288.92      280.63     13.75 o
   4   8  12      101.47       95.43      8.15 o
   5   8  12      578.45      602.06     29.57 o
   6   8  12       68.09       52.42     11.20 o
   7   8  12       17.17       -6.94     11.43 o
  -8   9  12      123.29      108.50     20.15 o
  -7   9  12       61.86       54.61      8.91 o
  -6   9  12      721.09      758.70     28.13 o
  -5   9  12      292.29      287.49     19.22 o
  -4   9  12       47.41       35.51      5.72 o
  -3   9  12      652.28      682.83     17.08 o
  -2   9  12      116.00      105.62      5.25 o
  -1   9  12      268.86      240.10      7.77 o
   0   9  12        2.37        5.03      3.59 o
   1   9  12      187.03      199.99      5.09 o
   2   9  12        0.01        4.31      4.50 o
   3   9  12       39.31       45.14      4.83 o
   4   9  12       48.16       47.62      6.26 o
   5   9  12     1518.15     1616.78     75.11 o
   6   9  12       21.46       14.45     11.29 o
   7   9  12      248.34      208.43     21.37 o
  -8  10  12       74.87       47.34     15.03 o
  -7  10  12      215.23      222.52     13.76 o
  -6  10  12      606.45      644.76     53.62 o
  -5  10  12       28.74       19.53     10.09 o
  -4  10  12        1.70       -4.17      6.22 o
  -3  10  12       21.08       15.88      4.59 o
  -2  10  12      309.17      324.10      8.48 o
  -1  10  12        1.42        0.05      4.07 o
   0  10  12       55.72       57.06      3.89 o
   1  10  12        7.40       -1.08      3.15 o
   2  10  12        6.19        1.11      2.86 o
   3  10  12      301.03      308.91     12.65 o
   4  10  12      325.44      375.90     22.07 o
   5  10  12      238.97      266.19     18.08 o
   6  10  12      329.95      311.60     16.66 o
   7  10  12      376.13      396.44     24.26 o
  -8  11  12       11.29      -57.16     40.01 o
  -7  11  12        5.83       -5.04     11.66 o
  -6  11  12       35.03       33.32     12.08 o
  -5  11  12      233.68      243.37     19.10 o
  -4  11  12      200.09      177.31     15.01 o
  -3  11  12       65.07       60.35      7.01 o
  -2  11  12      144.69      150.72      7.98 o
  -1  11  12        0.60        3.78      3.96 o
   0  11  12      323.43      344.18     11.56 o
   1  11  12       56.24       51.19      5.49 o
   2  11  12      309.37      266.62     13.67 o
   3  11  12      113.31      115.12      6.45 o
   4  11  12     1058.27     1165.81     49.59 o
   5  11  12       31.31       30.48     15.99 o
   6  11  12      148.29      124.74     19.56 o
  -7  12  12      202.91      196.35     15.13 o
  -6  12  12      190.12      176.64     18.30 o
  -5  12  12      159.65      164.95     18.65 o
  -4  12  12      534.87      532.90     20.12 o
  -3  12  12       26.79       34.81      6.79 o
  -2  12  12      163.86      173.24      8.37 o
  -1  12  12      887.43      948.22     25.33 o
   0  12  12      338.00      331.63     10.43 o
   1  12  12       17.83       13.02      7.44 o
   2  12  12      267.18      249.08     11.92 o
   3  12  12      748.76      796.56     18.84 o
   4  12  12       12.58        5.55     10.47 o
   5  12  12       27.48       20.52     13.96 o
   6  12  12       44.54      -12.94     20.16 o
  -7  13  12      558.59      496.91     25.15 o
  -6  13  12      200.26      210.19     30.21 o
  -5  13  12      139.55      126.73     11.76 o
  -4  13  12       32.00       38.90      8.74 o
  -3  13  12      527.81      580.84     19.24 o
  -2  13  12      566.86      574.28     17.62 o
  -1  13  12      110.85      116.67     11.20 o
   0  13  12      762.47      827.17     24.52 o
   1  13  12       44.50       36.29      7.93 o
   2  13  12      101.73       97.56      6.94 o
   3  13  12       40.77       32.60      9.14 o
   4  13  12       66.06       77.77      7.70 o
   5  13  12        8.65        5.39     14.14 o
   6  13  12      441.78      406.94     30.63 o
  -6  14  12      120.97      122.03     14.30 o
  -5  14  12        3.15        1.20     11.66 o
  -4  14  12      135.62      118.93     19.80 o
  -3  14  12     1001.44     1017.95     28.64 o
  -2  14  12     1006.91     1097.11     29.72 o
  -1  14  12      386.66      388.16     18.05 o
   0  14  12       65.56       60.88     11.93 o
   1  14  12      512.41      571.81     20.88 o
   2  14  12       35.90       37.40      8.94 o
   3  14  12      927.84      922.26     29.98 o
   4  14  12      574.16      573.84     21.67 o
   5  14  12      110.43      108.24     20.33 o
  -6  15  12       19.31       10.09     19.53 o
  -5  15  12      100.56       97.11     15.69 o
  -4  15  12       97.39       64.32     13.47 o
  -3  15  12      474.94      509.34     29.04 o
  -2  15  12       33.20       26.36     10.62 o
  -1  15  12       84.02       82.62     10.52 o
   0  15  12        1.97        8.21      9.56 o
   1  15  12        0.25      -11.94      7.96 o
   2  15  12      320.16      327.72     16.90 o
   3  15  12        2.24        8.50      8.35 o
   4  15  12       23.96       17.58      9.27 o
   5  15  12       59.06       66.83     29.02 o
  -5  16  12        8.27        2.91     20.62 o
  -4  16  12      508.39      502.05     34.46 o
  -3  16  12      247.96      214.16     15.23 o
  -2  16  12      753.10      739.78     26.90 o
  -1  16  12       84.80       62.01     11.25 o
   0  16  12      218.42      220.77     14.34 o
   1  16  12       16.62       11.05      9.66 o
   2  16  12      138.10      131.93     15.52 o
   3  16  12       30.02       22.62     10.08 o
   4  16  12       21.88       13.60     13.48 o
  -4  17  12       19.30       41.13     16.33 o
  -3  17  12        0.33        2.41     12.07 o
  -2  17  12      189.05      190.18     16.12 o
  -1  17  12      175.67      171.82     14.69 o
   0  17  12      335.24      327.34     17.58 o
   1  17  12      349.72      340.28     17.62 o
   2  17  12       40.82       31.75     15.71 o
   3  17  12      177.69      186.43     15.99 o
  -3  18  12        2.24       12.26     15.99 o
  -2  18  12      266.05      223.13     17.33 o
  -1  18  12     1446.01     1516.07     44.35 o
   0  18  12       25.47       13.72     13.94 o
   1  18  12       27.38       24.86     12.43 o
   2  18  12      375.79      388.84     24.87 o
  -9   1  13       16.09       18.33     17.16 o
  -8   1  13       41.08       42.13     27.48 o
  -6   1  13      412.77      377.36     16.69 o
  -5   1  13        5.13       12.84      5.29 o
  -4   1  13      316.78      314.17      8.83 o
  -3   1  13      636.99      681.54     10.93 o
  -2   1  13      351.73      332.75      5.63 o
  -1   1  13     2021.87     2081.27     20.46 o
   0   1  13        0.26       -1.68      1.93 o
   1   1  13     3000.02     3070.37     32.92 o
   2   1  13      211.79      193.72      4.37 o
   3   1  13      963.41      955.95     26.21 o
   4   1  13        1.64        2.96      2.65 o
   5   1  13      787.48      796.86     38.01 o
   6   1  13        2.80        1.49      5.45 o
   7   1  13        0.12        9.42      8.23 o
   8   1  13       13.46       18.85     12.04 o
  -9   2  13       41.91       79.14     30.34 o
  -8   2  13       11.77       13.19     16.10 o
  -7   2  13       31.42       46.60     26.38 o
  -6   2  13      192.09      206.34     17.26 o
  -5   2  13        4.03        9.08      6.99 o
  -4   2  13     1460.72     1527.86     23.40 o
  -3   2  13       47.14       44.11      3.56 o
  -2   2  13       12.88       12.34      2.61 o
  -1   2  13     2255.28     2319.50     27.45 o
   0   2  13      837.90      865.07     10.61 o
   1   2  13     1021.40     1070.71     12.66 o
   2   2  13     5600.01     5817.53     60.85 o
   3   2  13     1088.26     1168.39     22.60 o
   4   2  13        2.27        6.65      4.81 o
   5   2  13       15.62        8.48     11.84 o
   6   2  13     2695.07     3018.16     57.32 o
   7   2  13      196.33      226.57     13.75 o
   8   2  13        6.90        8.11     11.64 o
  -9   3  13      853.73      867.47     65.95 o
  -8   3  13       90.35       90.51     16.84 o
  -7   3  13      831.42      748.32     59.36 o
  -6   3  13     1301.55     1475.89     43.64 o
  -5   3  13      997.36     1007.49     23.84 o
  -4   3  13     1880.60     2073.50     30.18 o
  -3   3  13      130.55      135.57      5.11 o
  -2   3  13     1734.81     1776.29     23.98 o
  -1   3  13       16.22       19.65      3.37 o
   0   3  13     2728.13     2826.73     37.49 o
   1   3  13     1349.36     1347.90     14.79 o
   2   3  13     3226.84     3385.88     36.23 o
   3   3  13       89.67       89.99      4.37 o
   4   3  13     1069.80     1047.37     35.27 o
   5   3  13      656.96      663.16     22.48 o
   6   3  13      228.26      218.02     22.81 o
   7   3  13       14.69       15.34      9.40 o
   8   3  13      218.05      190.59     27.86 o
  -9   4  13       13.89       87.49     29.90 o
  -8   4  13      159.06      150.37     26.38 o
  -7   4  13       18.00       16.71     13.19 o
  -6   4  13       20.63       29.30      7.74 o
  -5   4  13       85.75       88.66      8.79 o
  -4   4  13     3136.14     3335.78     52.02 o
  -3   4  13      314.92      326.09      9.47 o
  -2   4  13      760.50      732.83     10.96 o
  -1   4  13       85.08       84.12      3.46 o
   0   4  13        0.04        3.78      2.02 o
   1   4  13       20.69       20.00      3.20 o
   2   4  13      543.87      535.96     15.76 o
   3   4  13      531.71      516.49     14.66 o
   4   4  13        0.44        7.72      4.60 o
   5   4  13      338.85      307.12     14.34 o
   6   4  13     1211.88     1325.40     70.42 o
   7   4  13      653.59      700.43     43.22 o
   8   4  13       46.09       41.55     14.05 o
  -9   5  13      853.79      902.64     75.18 o
  -8   5  13      315.05      367.25     26.09 o
  -7   5  13      111.93      134.04     13.18 o
  -6   5  13      152.79      167.46     11.01 o
  -5   5  13      921.25      947.68     30.32 o
  -4   5  13      496.12      486.56     12.82 o
  -3   5  13      363.80      365.85     17.59 o
  -2   5  13       52.34       40.04      5.19 o
  -1   5  13      168.57      181.77      6.18 o
   0   5  13     3143.85     3368.29     46.24 o
   1   5  13       70.62       57.53      4.20 o
   2   5  13       55.49       58.38      4.31 o
   3   5  13      100.05       82.86      4.58 o
   4   5  13      163.88      162.15      9.50 o
   5   5  13     1153.71     1280.39     51.30 o
   6   5  13       82.85       61.38     10.11 o
   7   5  13       44.05       23.44     13.23 o
  -8   6  13      234.19      208.01     21.11 o
  -7   6  13     2697.99     2982.49     81.67 o
  -6   6  13      588.56      619.20     21.92 o
  -5   6  13      364.17      354.16     12.52 o
  -4   6  13        7.65       14.63      5.72 o
  -3   6  13     5525.29     6112.66    100.18 o
  -2   6  13      727.99      731.55     15.10 o
  -1   6  13      234.21      202.10      4.97 o
   0   6  13     1250.82     1285.52     17.51 o
   1   6  13      610.00      575.05     10.25 o
   2   6  13      273.51      256.59     11.66 o
   3   6  13     2549.32     2717.47     53.52 o
   4   6  13      117.63      109.69      7.29 o
   5   6  13      263.90      233.59     14.15 o
   6   6  13      343.52      339.02     25.19 o
   7   6  13      257.43      206.40     19.27 o
  -8   7  13      267.15      259.08     19.99 o
  -7   7  13      229.68      233.45     21.09 o
  -6   7  13      954.60     1007.67     28.01 o
  -5   7  13      208.29      239.86     16.32 o
  -4   7  13     1067.02     1108.69     44.11 o
  -3   7  13       82.17       73.69      5.66 o
  -2   7  13      158.74      116.11      5.69 o
  -1   7  13      209.26      161.90      4.72 o
   0   7  13     3924.10     4363.30     48.12 o
   1   7  13      291.82      277.79      8.90 o
   2   7  13      830.53      881.86     19.15 o
   3   7  13      167.90      156.45     10.61 o
   4   7  13       12.16       10.04      7.22 o
   5   7  13       87.33       75.01      8.36 o
   6   7  13        2.06       -0.96     10.82 o
   7   7  13       25.77       34.46     13.77 o
  -8   8  13      582.17      592.94     31.07 o
  -7   8  13        0.92        2.23     11.87 o
  -6   8  13       43.46       31.28     11.09 o
  -5   8  13      313.66      346.59     21.75 o
  -4   8  13       65.91       46.62      6.80 o
  -3   8  13      219.81      213.31      7.88 o
  -2   8  13      101.86       78.81      4.49 o
  -1   8  13      154.69      121.65      4.76 o
   0   8  13       25.84       41.75      3.62 o
   1   8  13      325.48      340.70      8.33 o
   2   8  13       77.16       64.28      7.25 o
   3   8  13       29.50       19.50      5.31 o
   4   8  13       58.50       64.96      8.40 o
   5   8  13      134.55      116.88     11.46 o
   6   8  13       54.23       50.58     11.68 o
   7   8  13       19.95       20.26     20.93 o
  -8   9  13       18.30        9.55     17.06 o
  -7   9  13      202.76      206.15     14.75 o
  -6   9  13       58.49       48.10     11.76 o
  -5   9  13       20.28        5.26     11.61 o
  -4   9  13      144.23      148.59      9.00 o
  -3   9  13      293.93      251.04      8.09 o
  -2   9  13       70.02       46.67      4.68 o
  -1   9  13      105.02      117.29      4.41 o
   0   9  13        5.30       11.79      3.25 o
   1   9  13       12.76       11.66      2.60 o
   2   9  13       93.82       90.87      5.82 o
   3   9  13       19.90       29.89      5.64 o
   4   9  13      152.05      162.35     11.45 o
   5   9  13       36.53       49.68     15.99 o
   6   9  13       43.80       51.78     28.11 o
   7   9  13       89.83       62.36     18.47 o
  -7  10  13       36.06       14.32     11.50 o
  -6  10  13      141.76      151.43     15.59 o
  -5  10  13       84.24       58.46     11.90 o
  -4  10  13      489.59      512.60     19.30 o
  -3  10  13       30.87       27.92      6.20 o
  -2  10  13        0.03       -2.15      6.66 o
  -1  10  13        0.02        2.82      3.29 o
   0  10  13      398.92      396.60      8.93 o
   1  10  13      110.96       85.40      4.41 o
   2  10  13      252.98      259.54      9.28 o
   3  10  13       68.26       77.03      6.61 o
   4  10  13        0.12        0.67      7.76 o
   5  10  13        1.06       -7.07     13.07 o
   6  10  13      338.65      338.01     19.76 o
  -7  11  13        0.42        5.53     13.62 o
  -6  11  13       49.27       29.13     12.84 o
  -5  11  13       98.38      107.06     11.66 o
  -4  11  13      813.17      837.83     24.43 o
  -3  11  13       84.85       74.02      6.85 o
  -2  11  13        0.20       -4.50      7.20 o
  -1  11  13       76.15       57.36      6.19 o
   0  11  13     1209.56     1259.88     36.35 o
   1  11  13      197.89      163.74      9.20 o
   2  11  13        0.17        1.69      3.85 o
   3  11  13      191.24      157.31      9.26 o
   4  11  13        7.98       20.22     10.11 o
   5  11  13       32.51       23.08     11.44 o
   6  11  13       65.03       45.85     14.11 o
  -7  12  13      450.83      431.63     23.86 o
  -6  12  13       74.60       55.68     13.09 o
  -5  12  13        1.69        2.47      9.86 o
  -4  12  13       10.44       -1.24      9.29 o
  -3  12  13      838.61      868.54     32.43 o
  -2  12  13       82.03       81.50     12.41 o
  -1  12  13      102.38       96.24      7.70 o
   0  12  13        0.73       -9.59      6.39 o
   1  12  13      412.66      428.19     18.80 o
   2  12  13       65.05       50.25      7.34 o
   3  12  13        3.12       10.20     12.98 o
   4  12  13       43.35       40.37     13.43 o
   5  12  13       37.21       42.85     14.46 o
   6  12  13      233.06      223.58     33.53 o
  -6  13  13       21.03       20.48     12.68 o
  -5  13  13      312.78      327.84     18.42 o
  -4  13  13      435.57      437.23     18.08 o
  -3  13  13      663.66      671.66     24.96 o
  -2  13  13      220.77      245.89     16.32 o
  -1  13  13      585.04      595.42     19.31 o
   0  13  13      297.37      299.59     13.77 o
   1  13  13      666.70      754.26     29.26 o
   2  13  13      152.72      169.76      9.60 o
   3  13  13       85.22      101.03     14.62 o
   4  13  13        6.74       14.95     12.76 o
   5  13  13       74.63       46.68     17.90 o
  -6  14  13        4.26        8.30     13.75 o
  -5  14  13      126.80      112.26     12.94 o
  -4  14  13        0.03        4.75     13.61 o
  -3  14  13      254.18      235.97     15.11 o
  -2  14  13      311.73      329.08     15.35 o
  -1  14  13       28.41       29.30      9.99 o
   0  14  13        0.36        9.20      9.36 o
   1  14  13        0.17        6.37      8.19 o
   2  14  13     1824.90     2112.45     77.22 o
   3  14  13       52.43       43.68     13.00 o
   4  14  13       34.97       28.11     10.99 o
   5  14  13       92.61      117.56     20.41 o
  -5  15  13      150.26      149.70     20.75 o
  -4  15  13       88.51       97.80     15.76 o
  -3  15  13      179.41      162.12     15.33 o
  -2  15  13      368.07      400.59     17.97 o
  -1  15  13      151.83      172.17     16.47 o
   0  15  13      551.00      639.29     40.90 o
   1  15  13      202.39      218.86     13.91 o
   2  15  13      772.54      852.73     27.78 o
   3  15  13      983.04     1057.85     65.43 o
   4  15  13      133.86      119.46     17.98 o
  -4  16  13        4.14       -9.08     14.86 o
  -3  16  13       52.19       31.24     11.97 o
  -2  16  13       38.68       -3.97     11.97 o
  -1  16  13        4.54        2.93     11.16 o
   0  16  13       49.56       32.13     12.81 o
   1  16  13        1.46        1.12     10.28 o
   2  16  13      582.98      601.93     22.67 o
   3  16  13      138.28      122.13     15.07 o
  -3  17  13        8.84       26.97     14.24 o
  -2  17  13      265.99      258.20     20.83 o
  -1  17  13       44.82       29.00     13.71 o
   0  17  13       48.45       47.53     15.47 o
   1  17  13      528.66      504.82     21.91 o
   2  17  13        0.02      -14.92     11.76 o
  -1  18  13       79.82       57.34     16.07 o
   0  18  13      176.84      143.76     18.46 o
  -9   0  14      253.79      241.82     40.01 o
  -8   0  14     2018.74     2393.35     94.35 o
  -7   0  14      848.04      876.70     57.60 o
  -6   0  14      221.18      172.79     22.86 o
  -5   0  14       21.58       43.53     21.54 o
  -4   0  14     1983.68     1993.05     41.04 o
  -3   0  14     2723.33     2947.13     49.59 o
  -2   0  14     4915.52     5129.55    106.64 o
  -1   0  14      915.10      967.64     19.15 o
   0   0  14     1831.21     1807.88     29.11 o
   1   0  14      801.01      864.04     21.18 o
   2   0  14       45.61       50.69     10.63 o
   3   0  14      130.47      128.66     22.20 o
   4   0  14       65.71      115.19     19.35 o
   5   0  14      373.20      404.50     33.41 o
   6   0  14        0.11       16.17     11.30 o
   7   0  14     1078.64     1233.55    113.65 o
  -9   1  14      257.20      218.86     24.85 o
  -8   1  14      214.43      287.78     18.40 o
  -7   1  14        1.50       32.35     23.01 o
  -6   1  14      987.37      927.30     38.02 o
  -5   1  14      213.77      220.72     11.43 o
  -4   1  14     1573.09     1717.38     27.38 o
  -3   1  14        0.02       15.97      4.31 o
  -2   1  14      362.78      359.83      9.21 o
  -1   1  14     1092.20     1071.91     14.84 o
   0   1  14       12.40       15.97      2.86 o
   1   1  14      354.13      356.68      6.50 o
   2   1  14       57.39       57.03      8.96 o
   3   1  14      409.10      434.29     17.05 o
   4   1  14     1206.89     1361.84     44.80 o
   5   1  14      192.03      237.24     15.59 o
   6   1  14      120.89      124.24     14.14 o
   7   1  14       99.51      116.52     20.94 o
  -9   2  14        0.02       10.55     33.41 o
  -8   2  14        9.15       45.08     13.92 o
  -6   2  14       29.90       17.15     17.15 o
  -5   2  14      502.74      543.63     23.54 o
  -4   2  14       48.21       46.11      5.14 o
  -3   2  14     3110.89     3426.91     44.17 o
  -2   2  14      176.05      176.73      4.98 o
  -1   2  14      520.71      533.77      7.96 o
   0   2  14      494.17      486.48      6.61 o
   1   2  14       42.51       40.04      4.35 o
   2   2  14     2468.29     2546.77     41.10 o
   3   2  14      111.82       92.77      3.97 o
   4   2  14      955.91      978.49     25.50 o
   5   2  14      232.15      210.92     40.86 o
   6   2  14      708.05      710.83     22.82 o
   7   2  14        3.39       21.33      9.44 o
  -8   3  14        1.61      -22.55     15.03 o
  -6   3  14       90.99      111.24     20.22 o
  -5   3  14       22.23       23.67      5.82 o
  -4   3  14      115.12      116.39      9.61 o
  -3   3  14      264.37      284.89      9.06 o
  -2   3  14      273.05      281.32      6.46 o
  -1   3  14     1368.18     1446.62     22.78 o
   0   3  14        0.74       -0.44      3.37 o
   1   3  14      797.69      783.21     14.70 o
   2   3  14       43.36       41.10      4.81 o
   3   3  14      173.55      153.25      6.98 o
   4   3  14      112.44       96.52      6.08 o
   5   3  14        3.10       -1.18      6.97 o
   6   3  14       96.50       99.90     18.11 o
   7   3  14       29.62       32.99     17.90 o
  -8   4  14        2.90       -7.31     14.60 o
  -7   4  14       26.70       21.10     15.39 o
  -6   4  14       79.42       91.42     12.86 o
  -5   4  14      121.32      106.26      8.03 o
  -4   4  14     1524.14     1578.62     31.73 o
  -3   4  14      878.15      891.22     15.58 o
  -2   4  14       20.86       24.11      5.09 o
  -1   4  14        6.99        7.94      3.03 o
   0   4  14      810.40      780.18     12.55 o
   1   4  14      395.41      378.99     14.29 o
   2   4  14      625.74      644.52     15.12 o
   3   4  14     1127.29     1173.65     30.18 o
   4   4  14      572.13      615.12     25.10 o
   5   4  14      178.37      201.60     30.72 o
   6   4  14        3.19       10.92     13.04 o
   7   4  14      134.00      139.39     40.41 o
  -8   5  14      458.14      437.79     26.92 o
  -7   5  14        0.23       -0.61     15.00 o
  -6   5  14        0.56        0.09      7.68 o
  -5   5  14      886.01      898.14     19.58 o
  -4   5  14        0.38       14.70      5.74 o
  -3   5  14      328.70      354.72     10.08 o
  -2   5  14     3113.57     3232.45     44.42 o
  -1   5  14      675.53      657.56     14.64 o
   0   5  14        0.27        2.43      3.88 o
   1   5  14       31.01       29.84      3.85 o
   2   5  14      268.03      253.33     10.76 o
   3   5  14      287.72      273.22      8.20 o
   4   5  14       67.99       87.45     10.51 o
   5   5  14       51.00       48.06      9.65 o
   6   5  14      459.24      446.70     20.28 o
   7   5  14       43.15       68.62     14.00 o
  -8   6  14      175.02      186.38     19.55 o
  -7   6  14      114.36       94.32     16.40 o
  -6   6  14      259.37      273.50     22.66 o
  -5   6  14        6.74       33.12     15.09 o
  -4   6  14     1012.83     1079.74     23.34 o
  -3   6  14      577.13      541.05     11.42 o
  -2   6  14        1.02       -2.09      3.76 o
  -1   6  14      520.01      498.62     12.53 o
   0   6  14       18.73       10.69      3.08 o
   1   6  14      793.11      771.16     16.30 o
   2   6  14       88.40       63.02      6.75 o
   3   6  14      197.25      184.82     11.41 o
   4   6  14      403.64      449.35     30.16 o
   5   6  14      246.45      227.00     12.98 o
   6   6  14      143.39      120.32     13.07 o
   7   6  14       59.49       45.64     14.76 o
  -8   7  14      411.46      405.59     21.36 o
  -7   7  14        2.34      -13.57     11.73 o
  -6   7  14        4.13        3.01      7.23 o
  -5   7  14      281.52      312.65     20.36 o
  -4   7  14      902.08      936.70     19.87 o
  -3   7  14      704.22      731.04     20.39 o
  -2   7  14      988.77      961.72     20.04 o
  -1   7  14     1392.12     1498.11     20.13 o
   0   7  14      202.21      191.04      7.45 o
   1   7  14      158.50      133.43      6.88 o
   2   7  14      214.26      207.64     10.38 o
   3   7  14      190.39      176.10     11.99 o
   4   7  14      126.03       94.27      8.30 o
   5   7  14        2.55       21.81      9.01 o
   6   7  14        4.06       -9.69     12.29 o
   7   7  14       50.85       35.34     14.99 o
  -8   8  14      120.57      123.50     17.56 o
  -7   8  14      436.38      385.69     18.29 o
  -6   8  14       10.07       -6.22     10.09 o
  -5   8  14      110.91      151.68     12.22 o
  -4   8  14      334.22      314.92     28.59 o
  -3   8  14        0.03       -1.28      6.83 o
  -2   8  14      663.04      715.88     21.69 o
  -1   8  14      153.70      132.94      4.38 o
   0   8  14        2.12        2.16      3.70 o
   1   8  14       67.08       50.26      6.34 o
   2   8  14     2494.54     2763.80     58.92 o
   3   8  14      544.78      598.05     21.27 o
   4   8  14      349.28      336.56     22.22 o
   5   8  14      161.74      168.64     14.98 o
   6   8  14      149.60      150.81     18.53 o
  -7   9  14       12.21       15.37     12.45 o
  -6   9  14      292.47      281.98     19.86 o
  -5   9  14      793.74      836.59     23.70 o
  -4   9  14      198.79      185.08     16.69 o
  -3   9  14       27.46       22.50      5.10 o
  -2   9  14      172.74      173.28      7.54 o
  -1   9  14      595.87      618.48     14.28 o
   0   9  14      440.70      453.69     10.32 o
   1   9  14     1415.38     1544.84     40.19 o
   2   9  14      268.02      248.63     16.12 o
   3   9  14      342.39      350.40     23.97 o
   4   9  14      477.65      479.05     18.57 o
   5   9  14        4.80        3.26     10.79 o
   6   9  14      230.83      199.33     15.10 o
  -7  10  14      320.04      326.87     27.36 o
  -6  10  14       72.70       82.20     15.56 o
  -5  10  14      198.19      167.74     13.06 o
  -4  10  14      279.39      268.32     12.79 o
  -3  10  14      472.55      524.23     14.86 o
  -2  10  14      425.88      498.93     21.71 o
  -1  10  14       12.00        8.14      5.43 o
   0  10  14      745.35      684.58     23.85 o
   1  10  14      158.96      156.78     10.01 o
   2  10  14     2308.94     2604.58    106.22 o
   3  10  14       29.05       21.05      7.11 o
   4  10  14       31.10       37.03     10.52 o
   5  10  14      173.16      176.38     14.52 o
   6  10  14      413.55      476.84     61.30 o
  -7  11  14        8.85      -11.50     14.47 o
  -6  11  14      334.82      349.54     35.34 o
  -5  11  14       82.15       88.20     13.17 o
  -4  11  14        7.31       10.82     10.98 o
  -3  11  14        6.03       10.88      7.12 o
  -2  11  14      312.77      272.57     13.09 o
  -1  11  14     1810.64     1883.29     48.44 o
   0  11  14      144.53      130.35     10.78 o
   1  11  14      246.22      244.41     13.43 o
   2  11  14      514.86      525.43     29.02 o
   3  11  14      813.40      883.32     30.86 o
   4  11  14      117.49      108.64     16.25 o
   5  11  14       42.19       72.29     14.32 o
  -6  12  14        0.44        4.53     12.60 o
  -5  12  14       98.92      116.23     21.89 o
  -4  12  14      272.75      290.42     15.73 o
  -3  12  14      316.84      327.54     13.03 o
  -2  12  14      235.27      256.57     10.88 o
  -1  12  14       31.57       34.29     10.64 o
   0  12  14       74.65       54.59      8.81 o
   1  12  14      202.80      181.26     12.87 o
   2  12  14        9.05        3.86      8.15 o
   3  12  14      378.87      424.73     24.26 o
   4  12  14      225.22      181.31     15.86 o
   5  12  14      179.49      215.73     16.44 o
  -6  13  14      149.17      149.71     16.72 o
  -5  13  14      311.23      344.41     32.37 o
  -4  13  14      749.43      768.71     33.77 o
  -3  13  14      196.66      227.10     17.35 o
  -2  13  14      160.31      177.48     21.21 o
  -1  13  14        4.85       -2.52      9.31 o
   0  13  14       38.89       36.61     12.86 o
   1  13  14        9.47       20.45      6.99 o
   2  13  14      267.57      324.45     24.15 o
   3  13  14       53.29       54.35     24.50 o
   4  13  14      241.03      251.97     31.54 o
   5  13  14        6.06      -14.95     25.06 o
  -5  14  14        2.82       14.90     21.77 o
  -4  14  14      123.62      112.62     19.61 o
  -3  14  14      910.43      967.08     29.99 o
  -2  14  14        5.64       -5.97      9.42 o
  -1  14  14       46.64       37.30     17.01 o
   0  14  14      160.33      123.12      9.74 o
   1  14  14       60.57       46.03      8.28 o
   2  14  14       23.95        3.99     16.05 o
   3  14  14       57.80       68.96     15.47 o
   4  14  14      114.88      101.23     16.31 o
  -4  15  14       62.61       20.20     14.92 o
  -3  15  14       73.18       74.11     14.62 o
  -2  15  14        1.47        5.91     12.75 o
  -1  15  14       16.82       18.38     11.36 o
   0  15  14      300.30      264.92     18.64 o
   1  15  14       70.30       54.01      9.66 o
   2  15  14       27.54       41.93     15.73 o
   3  15  14       79.21       73.08     22.51 o
  -3  16  14       74.52      104.97     20.13 o
  -2  16  14       80.38       87.10     13.76 o
  -1  16  14       31.33       55.69     15.83 o
   0  16  14      583.32      660.13     24.03 o
   1  16  14       54.64       57.56     12.37 o
   2  16  14       32.91       61.11     19.31 o
  -2  17  14      370.67      395.29     42.65 o
  -1  17  14       14.16       23.16     15.53 o
   0  17  14       17.43       -6.86     13.12 o
   1  17  14      123.32      140.34     17.51 o
  -8   1  15      162.29      192.17     17.67 o
  -7   1  15        7.61       -1.08     29.90 o
  -6   1  15       81.37       78.70     27.26 o
  -5   1  15       33.75       40.28      6.59 o
  -4   1  15        1.75       11.17      7.73 o
  -3   1  15     1755.00     1881.55     25.61 o
  -2   1  15       81.33       91.64      4.06 o
  -1   1  15       18.75       14.68      2.50 o
   0   1  15     4074.46     4220.52     49.03 o
   1   1  15      147.86      131.51      5.27 o
   2   1  15     2188.38     2271.37     45.62 o
   3   1  15      174.76      217.01     11.50 o
   4   1  15      216.29      280.35     21.28 o
   5   1  15        4.20       20.75     13.63 o
   6   1  15      202.75      163.46     13.28 o
   7   1  15      647.90      649.26     37.75 o
  -8   2  15     1156.42     1228.88     45.69 o
  -7   2  15        2.35       -4.10     38.47 o
  -6   2  15        4.58      -31.22     25.94 o
  -5   2  15       32.06       52.36     10.04 o
  -4   2  15     2451.57     2556.78     49.70 o
  -3   2  15       15.28       24.25      5.93 o
  -2   2  15     2165.38     2235.03     28.58 o
  -1   2  15      732.42      740.93     13.47 o
   0   2  15      222.27      244.71      5.72 o
   1   2  15      284.37      247.79      6.52 o
   2   2  15     1595.57     1636.79     35.37 o
   3   2  15       11.61       14.47      3.95 o
   4   2  15      262.09      290.56     23.74 o
   5   2  15      405.17      429.10     62.08 o
   6   2  15      123.27      129.96     15.05 o
   7   2  15        7.57        5.72     17.72 o
  -8   3  15       20.22       39.36     17.88 o
  -7   3  15       16.03      -15.55     17.56 o
  -6   3  15        7.43      -10.26     18.65 o
  -5   3  15      667.25      681.22     29.88 o
  -4   3  15       45.32       44.49      7.91 o
  -3   3  15       58.99       60.20      9.76 o
  -2   3  15       77.20       81.33      5.95 o
  -1   3  15     2312.30     2432.06     38.71 o
   0   3  15      737.75      760.98     15.43 o
   1   3  15      153.86      145.80      4.47 o
   2   3  15        0.76       -3.50      3.33 o
   3   3  15     1242.20     1268.08     26.83 o
   4   3  15     1422.89     1576.52     86.72 o
   5   3  15      195.90      169.01     12.91 o
   6   3  15       60.77       50.93     10.00 o
   7   3  15      129.95       98.41     19.75 o
  -8   4  15      190.98      148.66     20.40 o
  -7   4  15      258.98      244.77     32.76 o
  -6   4  15      576.55      578.60     45.73 o
  -5   4  15      258.30      268.08     47.62 o
  -4   4  15      345.93      362.31     11.18 o
  -3   4  15      154.89      140.79      8.53 o
  -2   4  15       47.61       36.10      4.25 o
  -1   4  15      394.91      361.84      7.70 o
   0   4  15     2638.70     2819.13     47.16 o
   1   4  15      220.34      214.33     10.57 o
   2   4  15       11.46       11.50      3.72 o
   3   4  15      359.14      324.23     20.35 o
   4   4  15      228.12      231.06     17.87 o
   5   4  15      493.58      470.03     23.23 o
   6   4  15      410.06      388.22     22.08 o
   7   4  15        3.90       -8.52     16.16 o
  -8   5  15        2.99       -3.82     15.29 o
  -7   5  15        1.18       20.62     14.23 o
  -6   5  15      735.79      843.98     51.00 o
  -5   5  15     2417.86     2626.59    107.28 o
  -4   5  15       52.04       61.94      7.57 o
  -3   5  15      130.50      120.56      7.20 o
  -2   5  15      583.65      587.05     13.85 o
  -1   5  15      939.33      869.34     14.60 o
   0   5  15      298.93      308.32      8.17 o
   1   5  15       22.07       29.90      4.13 o
   2   5  15      377.65      402.52     12.60 o
   3   5  15       41.11       33.04     13.99 o
   4   5  15      303.18      260.85     21.70 o
   5   5  15      103.48       88.52     12.25 o
   6   5  15      105.31       91.08     12.95 o
   7   5  15       30.14       16.71     37.81 o
  -8   6  15       73.87       33.69     17.45 o
  -7   6  15     1831.65     2156.67     61.84 o
  -6   6  15      756.24      720.84     64.51 o
  -5   6  15        0.21        5.58     12.01 o
  -4   6  15      398.55      426.87     12.15 o
  -3   6  15        7.55       -0.49      7.33 o
  -2   6  15      154.18      138.70      7.07 o
  -1   6  15     1349.73     1371.43     34.21 o
   0   6  15        2.24        2.86      4.22 o
   1   6  15     1904.02     2098.02     31.01 o
   2   6  15      285.36      254.27     10.32 o
   3   6  15      367.99      375.50     15.04 o
   4   6  15        3.79        6.91      8.84 o
   5   6  15      340.92      351.39     17.66 o
   6   6  15        2.65        7.98     10.80 o
  -7   7  15       67.62       50.17     18.59 o
  -6   7  15      617.86      699.25     28.99 o
  -5   7  15      732.60      791.07     22.94 o
  -4   7  15      467.84      436.33     17.02 o
  -3   7  15        6.31        6.23      5.74 o
  -2   7  15      199.90      191.63     10.38 o
  -1   7  15       31.33       31.25      4.47 o
   0   7  15      144.08      140.16      6.43 o
   1   7  15       35.66       23.97      6.12 o
   2   7  15       69.48       68.86     10.63 o
   3   7  15        5.30        3.47      6.04 o
   4   7  15       50.31       48.78      7.38 o
   5   7  15       73.97       91.70     13.12 o
   6   7  15      264.60      266.49     17.58 o
  -7   8  15       66.47       54.76     15.51 o
  -6   8  15       77.78       70.09     10.80 o
  -5   8  15       20.19       21.24      8.87 o
  -4   8  15        3.45       10.89     10.96 o
  -3   8  15        0.31        3.71      6.63 o
  -2   8  15        0.82        0.68      7.57 o
  -1   8  15      144.76      118.14      8.89 o
   0   8  15      369.08      373.10     11.87 o
   1   8  15        2.98        4.01      7.21 o
   2   8  15      402.29      402.44     15.86 o
   3   8  15      673.38      720.22     35.57 o
   4   8  15       64.07       57.22     10.27 o
   5   8  15        3.46        7.83     12.12 o
   6   8  15      454.97      440.52     24.72 o
  -7   9  15       13.17       13.67     20.35 o
  -6   9  15      197.46      183.15     25.89 o
  -5   9  15      382.96      369.23     16.03 o
  -4   9  15      125.09      147.22     11.32 o
  -3   9  15      246.00      247.95     13.51 o
  -2   9  15       32.94       32.44      6.48 o
  -1   9  15       66.43       71.90      5.92 o
   0   9  15      111.53       96.08      8.16 o
   1   9  15        0.18        5.40      6.57 o
   2   9  15      260.51      222.88     16.05 o
   3   9  15      266.64      275.34     28.68 o
   4   9  15      272.72      282.38     14.78 o
   5   9  15       53.55       35.04     14.53 o
   6   9  15        3.02      -10.35     17.88 o
  -7  10  15        2.00       14.75     13.00 o
  -6  10  15       66.41       74.51     17.02 o
  -5  10  15       42.99       30.47     10.31 o
  -4  10  15      505.64      535.91     17.08 o
  -3  10  15       36.54       30.49      8.05 o
  -2  10  15      145.37      142.86     10.32 o
  -1  10  15      611.04      575.84     18.59 o
   0  10  15      225.69      222.24      9.77 o
   1  10  15       33.19       30.94      9.66 o
   2  10  15      628.92      676.66     27.99 o
   3  10  15      113.01      103.42     13.04 o
   4  10  15        0.62       -2.69      9.48 o
   5  10  15      162.99      169.68     15.80 o
  -6  11  15       64.28      103.47     20.49 o
  -5  11  15       69.31       44.49     18.08 o
  -4  11  15       20.29        6.23      9.42 o
  -3  11  15      721.62      772.32     19.99 o
  -2  11  15       74.02       71.43      9.60 o
  -1  11  15      147.94      134.82     12.26 o
   0  11  15       26.14       17.53      6.06 o
   1  11  15      422.64      469.07     37.15 o
   2  11  15      169.68      136.40     12.21 o
   3  11  15       89.82       47.38     12.08 o
   4  11  15        8.39       11.69     10.82 o
   5  11  15      120.31      115.03     27.18 o
  -6  12  15        0.29       -8.80     15.54 o
  -5  12  15      108.67       75.59     13.34 o
  -4  12  15       16.76        6.29     10.33 o
  -3  12  15        4.14       13.03     10.15 o
  -2  12  15      336.52      337.78     14.94 o
  -1  12  15      178.37      158.56      9.86 o
   0  12  15       15.39      -14.26      9.50 o
   1  12  15      260.59      267.23     14.83 o
   2  12  15      102.28       71.09     17.65 o
   3  12  15      279.36      309.28     22.80 o
   4  12  15      529.04      551.51     24.96 o
  -5  13  15       55.24       54.03     12.89 o
  -4  13  15      102.86      118.64     28.89 o
  -3  13  15       10.63       15.20     13.66 o
  -2  13  15      130.26      115.30     12.82 o
  -1  13  15       21.06       -5.39     10.32 o
   0  13  15      241.67      264.83     14.05 o
   1  13  15       15.37       18.73     10.53 o
   2  13  15      131.10      111.92     20.47 o
   3  13  15       34.93       39.53     15.96 o
   4  13  15      312.02      296.07     21.57 o
  -4  14  15      313.74      277.54     27.45 o
  -3  14  15      672.01      725.04     25.28 o
  -2  14  15      585.18      590.60     26.74 o
  -1  14  15        3.16      -11.93     12.78 o
   0  14  15      145.27      139.82     14.48 o
   1  14  15      137.00      129.32     20.97 o
   2  14  15        8.08       11.00     16.79 o
   3  14  15       36.02       62.13     16.41 o
  -4  15  15       20.28       22.79     18.13 o
  -3  15  15       89.31       79.40     18.00 o
  -2  15  15      591.93      622.23     28.81 o
  -1  15  15     1572.56     1654.87     73.34 o
   0  15  15      122.10      133.12     11.36 o
   1  15  15       81.76       85.35     16.81 o
   2  15  15        1.89      -10.22     15.39 o
  -2  16  15      134.80      160.44     16.66 o
  -1  16  15      141.34      148.40     19.17 o
   0  16  15      201.35      194.53     18.80 o
   1  16  15      371.34      432.48     53.23 o
  -8   0  16      101.20      109.43     26.38 o
  -6   0  16       34.93       52.76     29.02 o
  -5   0  16      362.56      360.11     25.92 o
  -4   0  16       43.98       68.53     12.91 o
  -3   0  16       72.39       68.51      6.96 o
  -2   0  16      319.95      311.78     10.09 o
  -1   0  16        0.11        2.34      6.38 o
   0   0  16      142.16      145.33      7.58 o
   1   0  16       30.72       38.45     10.40 o
   2   0  16     4367.45     4913.03    113.71 o
   3   0  16      149.35      134.15     16.26 o
   4   0  16      153.44      113.87     27.70 o
   5   0  16      521.49      594.87     45.73 o
   6   0  16     2250.08     2662.64    149.49 o
  -8   1  16      125.04      117.96     18.29 o
  -7   1  16        3.32       24.99     20.49 o
  -6   1  16      207.51      236.61     23.85 o
  -5   1  16        4.65        4.74     16.56 o
  -4   1  16       69.66       99.85      8.22 o
  -3   1  16       48.20       44.05      5.35 o
  -2   1  16      622.36      653.00     10.98 o
  -1   1  16     1245.30     1244.00     22.12 o
   0   1  16      202.73      175.46      6.85 o
   1   1  16        3.62        6.82      3.35 o
   2   1  16     1117.66     1224.63     26.28 o
   3   1  16      677.43      704.48     22.44 o
   4   1  16       64.30       51.63     15.19 o
   5   1  16      118.04      108.12     21.75 o
   6   1  16      295.10      393.58     29.18 o
  -8   2  16      396.61      392.21     23.43 o
  -7   2  16        2.90       10.77     21.45 o
  -6   2  16        5.99       26.80     18.52 o
  -5   2  16      201.94      218.63     32.10 o
  -4   2  16      392.11      387.73     18.61 o
  -3   2  16      475.04      471.08      9.95 o
  -2   2  16       43.19       36.39      8.09 o
  -1   2  16       40.18       31.99      4.94 o
   0   2  16        7.40        5.36      4.47 o
   1   2  16      462.08      457.08     20.29 o
   2   2  16        7.58        1.54      5.35 o
   3   2  16      162.55      172.52     13.40 o
   4   2  16      132.31      146.07     18.84 o
   5   2  16      256.39      284.09     21.25 o
   6   2  16      106.98      145.33     35.61 o
  -8   3  16        0.20       42.16     29.05 o
  -7   3  16      472.30      435.60     27.80 o
  -6   3  16       29.92       33.06     10.02 o
  -5   3  16       20.10       22.58     14.12 o
  -4   3  16      421.31      383.03     12.61 o
  -3   3  16      602.02      605.89     15.31 o
  -2   3  16       16.10       13.51      3.92 o
  -1   3  16      259.36      228.28      6.46 o
   0   3  16       53.43       51.03      5.41 o
   1   3  16      288.77      289.45     13.93 o
   2   3  16       23.20       17.15      7.73 o
   3   3  16        1.05        0.15      5.40 o
   4   3  16        9.73        8.04      5.95 o
   5   3  16       14.18       18.92     15.45 o
   6   3  16       67.64       53.66     19.73 o
  -8   4  16      280.71      294.68     17.97 o
  -7   4  16      504.91      571.90     30.17 o
  -6   4  16       57.21       58.24     10.72 o
  -5   4  16        0.27       -1.79      8.74 o
  -4   4  16       31.08       33.26     11.48 o
  -3   4  16      729.67      718.51     20.82 o
  -2   4  16      278.67      247.85      7.46 o
  -1   4  16      657.43      543.32     22.17 o
   0   4  16     1225.37     1352.64     25.97 o
   1   4  16       45.65       38.88      5.09 o
   2   4  16        4.63        2.23      7.07 o
   3   4  16      246.95      272.37     14.00 o
   4   4  16        9.41       20.23      6.88 o
   5   4  16       14.06       18.17     11.23 o
   6   4  16       77.51       59.53     15.86 o
  -7   5  16       53.19       49.57     14.21 o
  -6   5  16      477.95      515.93     66.83 o
  -5   5  16      250.66      265.19     12.51 o
  -4   5  16       85.07       66.74     17.23 o
  -3   5  16      171.79      167.93     13.59 o
  -2   5  16      126.54      120.31     12.45 o
  -1   5  16     1340.72     1341.16     21.08 o
   0   5  16       13.53        7.15      4.68 o
   1   5  16       60.95       42.40      6.14 o
   2   5  16        0.89        3.21      5.88 o
   3   5  16       29.37       17.45      6.49 o
   4   5  16        2.70       -3.78     19.75 o
   5   5  16      380.27      346.72     24.40 o
   6   5  16      133.62      166.23     26.23 o
  -7   6  16        5.06      -17.77     12.95 o
  -6   6  16        5.62       -4.31     13.66 o
  -5   6  16       87.56       33.63     16.73 o
  -4   6  16       12.72        8.25     11.00 o
  -3   6  16       24.05       28.48      7.82 o
  -2   6  16       11.53       -2.40      8.77 o
  -1   6  16       10.95       13.73      3.91 o
   0   6  16        8.77       27.19      5.55 o
   1   6  16      152.79      154.26     10.36 o
   2   6  16       45.09       34.84      8.78 o
   3   6  16       60.19       54.31      8.40 o
   4   6  16       25.43       24.50      9.53 o
   5   6  16       23.90       14.92     10.33 o
   6   6  16      158.32      135.19     29.27 o
  -7   7  16       65.18       64.50     21.28 o
  -6   7  16      263.63      258.52     17.88 o
  -5   7  16      345.55      362.36     20.31 o
  -4   7  16      997.45      982.17     26.75 o
  -3   7  16        0.31       -5.63      8.03 o
  -2   7  16      561.79      574.13     15.28 o
  -1   7  16        1.12       -6.51      6.60 o
   0   7  16       37.25       14.87      6.50 o
   1   7  16        6.79        3.99      6.82 o
   2   7  16       65.55       83.28     17.70 o
   3   7  16      284.72      267.32     20.75 o
   4   7  16       61.46       80.36     16.45 o
   5   7  16       38.05       29.45     16.05 o
   6   7  16        0.59        8.19     14.37 o
  -7   8  16      241.67      186.98     22.17 o
  -6   8  16        8.04      -19.42     16.25 o
  -5   8  16        6.08       -0.83     12.04 o
  -4   8  16      400.13      404.79     31.14 o
  -3   8  16     1644.12     1768.26     44.15 o
  -2   8  16      664.95      597.81     22.86 o
  -1   8  16      129.06      117.34     12.59 o
   0   8  16      415.20      395.42     10.68 o
   1   8  16      733.74      748.27     32.72 o
   2   8  16        0.56       13.13      7.36 o
   3   8  16       14.40        2.06      8.70 o
   4   8  16       43.14       28.85     13.12 o
   5   8  16       87.33       85.45     12.57 o
  -6   9  16      192.17      175.62     18.73 o
  -5   9  16       96.95       64.34     14.05 o
  -4   9  16      332.67      366.67     22.59 o
  -3   9  16      791.81      813.55     18.78 o
  -2   9  16       49.27       45.57      8.39 o
  -1   9  16        1.44       13.57      6.27 o
   0   9  16      358.75      370.01     17.67 o
   1   9  16      495.74      492.31     17.33 o
   2   9  16      839.32      932.57     52.19 o
   3   9  16      123.05      110.95     11.10 o
   4   9  16      110.03       79.62     13.99 o
   5   9  16       97.45      104.16     13.98 o
  -6  10  16       89.92      102.13     18.00 o
  -5  10  16      152.33      130.64     12.42 o
  -4  10  16     1471.63     1597.81     46.18 o
  -3  10  16     1453.20     1569.10     34.32 o
  -2  10  16       30.45       39.79      7.54 o
  -1  10  16       44.99       30.58      5.96 o
   0  10  16      537.26      507.41     28.45 o
   1  10  16      300.66      311.02     23.29 o
   2  10  16       29.73       37.51     16.48 o
   3  10  16       98.87       95.23     13.78 o
   4  10  16       51.19       46.90     14.11 o
   5  10  16       43.73       28.76     12.46 o
  -6  11  16      100.74       73.21     16.39 o
  -5  11  16      312.18      310.80     24.98 o
  -4  11  16       27.57       17.33     14.71 o
  -3  11  16        6.69        9.00      8.95 o
  -2  11  16      923.59     1017.51     33.66 o
  -1  11  16       10.52        3.80      8.45 o
   0  11  16       75.40       70.66      9.88 o
   1  11  16       45.24       18.64     10.77 o
   2  11  16     1013.59     1007.30     61.17 o
   3  11  16      326.32      327.14     22.37 o
   4  11  16        0.58       10.72     13.33 o
  -5  12  16       72.89       51.18     16.63 o
  -4  12  16        1.44      -16.55     11.03 o
  -3  12  16       97.35      102.93     11.48 o
  -2  12  16      117.38       94.21     14.75 o
  -1  12  16       87.49       85.78     14.72 o
   0  12  16       51.75       33.74      8.66 o
   1  12  16       46.10       38.92     11.29 o
   2  12  16     1715.14     1966.55     83.30 o
   3  12  16      273.91      259.99     22.08 o
   4  12  16       54.59       46.36     17.49 o
  -4  13  16        6.54        7.60     15.38 o
  -3  13  16       94.42       90.56     13.50 o
  -2  13  16        3.54        8.13     11.23 o
  -1  13  16      406.68      429.22     18.48 o
   0  13  16      312.90      301.00     12.98 o
   1  13  16       12.57       25.65     17.55 o
   2  13  16       32.61        5.07     14.25 o
   3  13  16      325.08      364.88     54.96 o
  -4  14  16      104.30       40.89     31.66 o
  -3  14  16        0.09       -7.96     14.69 o
  -2  14  16       14.73       26.93     11.93 o
  -1  14  16       13.36       15.07     16.17 o
   0  14  16      290.04      310.47     31.56 o
   1  14  16      264.42      244.57     21.52 o
   2  14  16       92.08      160.33     39.79 o
  -2  15  16       10.31       15.13     15.28 o
  -1  15  16       39.04        5.44     12.43 o
   0  15  16       18.77       43.06     14.66 o
   1  15  16       58.72       23.44     20.29 o
  -7   1  17      553.30      537.98     53.85 o
  -6   1  17       26.62       24.54     16.37 o
  -5   1  17      177.32      180.84     18.56 o
  -4   1  17     1069.60     1159.19     30.88 o
  -3   1  17     1024.72     1087.89     37.65 o
  -2   1  17      267.71      242.74     11.12 o
  -1   1  17       69.74       61.89      4.65 o
   0   1  17       79.74       73.19      9.32 o
   1   1  17       49.11       49.46      9.08 o
   2   1  17       25.06        9.15      7.68 o
   3   1  17      362.84      333.49     33.52 o
   4   1  17      128.07      114.70     14.98 o
   5   1  17       11.64       27.70     21.10 o
   6   1  17       24.63       45.13     16.89 o
  -7   2  17        0.92       40.97     18.38 o
  -6   2  17      588.03      640.18     27.32 o
  -5   2  17      391.92      424.73     36.11 o
  -4   2  17      123.92      136.05     20.36 o
  -3   2  17       84.50       75.28      7.35 o
  -2   2  17     1919.47     1898.84     63.43 o
  -1   2  17      300.44      248.88      8.83 o
   0   2  17      394.57      388.34     12.13 o
   1   2  17      140.66      136.65      7.67 o
   2   2  17       97.04      119.90      9.61 o
   3   2  17      381.54      376.03     16.69 o
   4   2  17      180.14      165.76     17.43 o
   5   2  17       45.71       25.11     26.16 o
   6   2  17       10.98       33.47     17.83 o
  -7   3  17      112.29      106.66     17.47 o
  -6   3  17      679.97      679.13     45.56 o
  -5   3  17      192.97      239.48     16.75 o
  -4   3  17      156.64      177.33     17.87 o
  -3   3  17        0.49       -9.68      8.61 o
  -2   3  17      675.95      625.82     23.90 o
  -1   3  17       38.05       29.83      5.06 o
   0   3  17       92.16       69.70      8.30 o
   1   3  17        0.03        1.14      6.49 o
   2   3  17        2.30        4.84      5.66 o
   3   3  17       19.38        9.81      8.40 o
   4   3  17        3.47      -18.97     14.18 o
   5   3  17        5.59       -0.45     14.75 o
   6   3  17      104.45      104.97     17.78 o
  -7   4  17        2.83       -7.36     13.40 o
  -6   4  17      298.43      264.88     32.18 o
  -5   4  17      780.06      807.51     35.03 o
  -4   4  17       29.74       26.47     12.81 o
  -3   4  17      130.16      110.21     13.26 o
  -2   4  17        6.72       15.37      5.39 o
  -1   4  17      760.93      865.78     22.85 o
   0   4  17      561.38      573.97     20.82 o
   1   4  17      765.90      833.77     22.95 o
   2   4  17       15.22        7.57      6.30 o
   3   4  17     1050.50     1099.32     63.71 o
   4   4  17      284.81      277.24     27.77 o
   5   4  17      562.59      597.07     55.40 o
  -7   5  17        0.10       24.67     13.95 o
  -6   5  17      529.27      500.68     28.48 o
  -5   5  17      254.19      303.90     26.78 o
  -4   5  17       12.00       44.53     10.60 o
  -3   5  17       42.19       56.61     10.68 o
  -2   5  17      256.27      238.82     15.23 o
  -1   5  17     2158.77     2280.02     51.05 o
   0   5  17      450.70      462.25     16.36 o
   1   5  17       50.52       48.46      7.08 o
   2   5  17      254.55      250.33     12.37 o
   3   5  17     1149.57     1247.12     53.66 o
   4   5  17      122.25      113.37     17.01 o
   5   5  17      144.73      147.73     32.10 o
  -7   6  17      179.98      150.38     14.15 o
  -6   6  17       52.95       77.32     11.46 o
  -5   6  17        3.94       18.36      8.98 o
  -4   6  17      356.64      356.11     14.12 o
  -3   6  17      115.71       98.95     13.39 o
  -2   6  17        2.11        2.28      6.93 o
  -1   6  17        2.87        1.23      5.78 o
   0   6  17      920.83     1072.61     25.10 o
   1   6  17      413.55      418.07     16.08 o
   2   6  17        8.04        7.49     10.47 o
   3   6  17      317.34      284.81     14.41 o
   4   6  17     1387.61     1514.96    100.66 o
   5   6  17      459.49      437.27     39.85 o
  -6   7  17      287.97      233.21     16.73 o
  -5   7  17      206.45      189.88     12.04 o
  -4   7  17       28.41       30.97      9.70 o
  -3   7  17        8.29        2.21      9.36 o
  -2   7  17      320.29      338.09     11.01 o
  -1   7  17     1110.93     1167.71     39.38 o
   0   7  17        0.54       -5.93      6.34 o
   1   7  17      225.97      270.40     12.07 o
   2   7  17      334.65      307.70     17.30 o
   3   7  17     1292.17     1370.02     43.79 o
   4   7  17        9.15        5.14     11.20 o
   5   7  17       15.28        4.47     33.80 o
  -6   8  17      111.27       96.66     12.20 o
  -5   8  17        0.48       17.51     10.60 o
  -4   8  17      618.57      661.23     44.37 o
  -3   8  17      100.05       98.66     14.00 o
  -2   8  17      430.73      444.73     14.69 o
  -1   8  17      451.89      432.44     11.88 o
   0   8  17      101.09       97.84      8.04 o
   1   8  17       20.81       33.77     10.41 o
   2   8  17     2102.28     2499.57    106.58 o
   3   8  17       36.81       19.62      9.08 o
   4   8  17        7.47        2.91     12.50 o
   5   8  17       49.61       38.51     17.56 o
  -6   9  17       67.10       75.93     14.37 o
  -5   9  17       16.96       24.14     10.61 o
  -4   9  17        8.06       -0.97     10.16 o
  -3   9  17        0.43        3.12      9.51 o
  -2   9  17      265.02      259.87     12.05 o
  -1   9  17       53.82       28.80      7.44 o
   0   9  17       21.59       21.37      9.63 o
   1   9  17        9.69       18.62     12.63 o
   2   9  17       49.34       13.83     11.60 o
   3   9  17      132.57      154.01     15.95 o
   4   9  17        5.93       18.76     21.28 o
  -5  10  17       78.39       70.78     11.75 o
  -4  10  17       62.78       67.84     12.46 o
  -3  10  17      277.90      281.40     13.11 o
  -2  10  17      149.04      130.43     11.93 o
  -1  10  17       20.11       14.70      6.89 o
   0  10  17        5.71        9.97     10.10 o
   1  10  17       23.86       34.47     17.66 o
   2  10  17        0.27        8.64      9.87 o
   3  10  17       28.38       27.27     14.28 o
   4  10  17        7.40      -19.80     21.02 o
  -5  11  17       49.25       16.64     15.12 o
  -4  11  17      155.91      151.79     18.60 o
  -3  11  17      297.95      315.27     25.92 o
  -2  11  17      156.58      141.38     12.53 o
  -1  11  17       96.10       74.57     13.83 o
   0  11  17      202.41      212.52     15.15 o
   1  11  17       75.71       66.22     11.08 o
   2  11  17      115.89       80.73     36.02 o
   3  11  17       65.99       38.88     16.42 o
  -4  12  17      468.34      465.73     32.81 o
  -3  12  17       86.30       85.96     12.30 o
  -2  12  17        7.75       19.41     11.10 o
  -1  12  17       37.05       23.56     11.06 o
   0  12  17      858.37      903.47     37.56 o
   1  12  17       17.96       30.03     14.43 o
   2  12  17       85.97       69.96     18.90 o
   3  12  17       47.27       48.53     17.00 o
  -3  13  17      437.36      440.34     22.02 o
  -2  13  17        8.00       -9.04     15.67 o
  -1  13  17      260.43      265.31     15.00 o
   0  13  17        3.85       -2.65     19.70 o
   1  13  17       57.95       72.92     15.91 o
   2  13  17        4.66      -10.54     30.99 o
  -2  14  17       54.47       51.04     12.15 o
  -1  14  17      435.59      402.18     34.81 o
   0  14  17        0.40       -5.44     29.57 o
  -7   0  18        4.12        3.80     25.30 o
  -6   0  18       38.12       33.07     22.21 o
  -5   0  18      104.84      132.83     15.41 o
  -4   0  18     1611.33     1700.08     65.27 o
  -3   0  18      292.82      325.78     27.53 o
  -2   0  18     2574.51     2842.03     74.75 o
  -1   0  18      484.20      450.23     19.27 o
   0   0  18        0.68        5.75      7.16 o
   1   0  18      735.98      755.52     47.65 o
   2   0  18     1501.85     1721.81    123.99 o
   3   0  18      375.30      364.27     24.19 o
   4   0  18      347.22      334.38     25.84 o
   5   0  18      250.69      269.52     32.10 o
  -7   1  18      640.78      541.61     26.27 o
  -6   1  18        3.68        1.65     19.99 o
  -5   1  18        4.94       26.15     12.02 o
  -4   1  18      643.15      698.14     40.98 o
  -3   1  18      863.84      913.84     36.30 o
  -2   1  18      160.18      163.81     13.35 o
  -1   1  18      145.61      118.32      8.39 o
   0   1  18      199.26      184.79      8.63 o
   1   1  18      972.35     1072.54     21.77 o
   2   1  18      301.06      314.66     18.72 o
   3   1  18        0.50       -0.53     22.20 o
   4   1  18      131.13      113.42     20.21 o
   5   1  18      489.88      441.22     28.91 o
  -7   2  18       31.12       33.81     18.47 o
  -6   2  18       42.31       10.26     21.19 o
  -5   2  18       70.92      104.71     13.91 o
  -4   2  18      402.02      448.12     18.42 o
  -3   2  18      205.57      205.41     17.72 o
  -2   2  18      296.55      287.09     19.93 o
  -1   2  18      289.79      275.13     13.50 o
   0   2  18     1562.54     1648.04     37.46 o
   1   2  18       26.40       23.52      9.18 o
   2   2  18        8.16       13.63      8.93 o
   3   2  18      202.65      177.02     18.55 o
   4   2  18       92.47       87.05     35.61 o
  -7   3  18       70.32       47.10     17.02 o
  -6   3  18        1.51        4.31     18.43 o
  -5   3  18        0.73       16.98     12.65 o
  -4   3  18      291.17      313.02     23.55 o
  -3   3  18        1.17       -1.62      8.00 o
  -2   3  18       27.51       26.15      8.88 o
  -1   3  18       25.21       39.78     10.22 o
   0   3  18      160.87      161.61     10.55 o
   1   3  18        5.08        6.07      6.88 o
   2   3  18       91.54       65.79      6.62 o
   3   3  18       38.63       45.35     18.47 o
   4   3  18       33.74       16.23     19.95 o
   5   3  18        6.66       -3.08     27.70 o
  -6   4  18       85.47       64.52     12.84 o
  -5   4  18       13.90       22.27     15.11 o
  -4   4  18       88.65       97.09     11.35 o
  -3   4  18       14.20       25.27     20.57 o
  -2   4  18      482.37      427.81     18.17 o
  -1   4  18       81.21       61.79     11.32 o
   0   4  18        7.99       15.82      8.65 o
   1   4  18       64.42       60.77      8.07 o
   2   4  18       42.09       51.44      8.71 o
   3   4  18        2.35       -7.77     16.15 o
   4   4  18       36.33       39.60     15.19 o
   5   4  18       36.63       23.74     29.46 o
  -6   5  18      407.50      392.48     26.97 o
  -5   5  18        1.61        0.85     14.79 o
  -4   5  18      327.75      316.21     16.71 o
  -3   5  18      149.55      139.05     11.53 o
  -2   5  18      172.79      155.77     10.97 o
  -1   5  18       73.58       66.86      6.61 o
   0   5  18        2.80       30.30     10.72 o
   1   5  18      147.57      139.66      9.29 o
   2   5  18       61.85       68.41      8.60 o
   3   5  18      188.25      145.17     15.78 o
   4   5  18       65.99       74.77     34.73 o
  -6   6  18       33.28       41.56     14.94 o
  -5   6  18       47.01       27.48     12.51 o
  -4   6  18      194.89      192.58     15.30 o
  -3   6  18        1.48       10.75      9.36 o
  -2   6  18        2.67       25.72      7.41 o
  -1   6  18      221.43      199.53      9.52 o
   0   6  18      170.58      142.90     10.59 o
   1   6  18        3.63       -3.14      7.52 o
   2   6  18      209.74      163.43     12.20 o
   3   6  18       52.26       33.11     10.48 o
   4   6  18        0.07       17.86     18.06 o
  -6   7  18       54.52       55.18     13.28 o
  -5   7  18        0.49       18.31     11.27 o
  -4   7  18      192.06      147.12     18.09 o
  -3   7  18      564.17      605.59     22.60 o
  -2   7  18       57.56       62.56      7.88 o
  -1   7  18      129.77      111.82      6.79 o
   0   7  18       53.02       40.02      7.66 o
   1   7  18      283.82      281.64     19.86 o
   2   7  18      151.39      125.43     15.67 o
   3   7  18       21.54       13.29     10.06 o
   4   7  18      139.54      130.85     15.18 o
  -5   8  18       77.07       62.66     15.76 o
  -4   8  18       67.57       92.09     14.55 o
  -3   8  18       34.93       35.44     18.70 o
  -2   8  18      103.00      114.15     11.17 o
  -1   8  18       63.55       47.44      9.32 o
   0   8  18      408.23      494.18     23.83 o
   1   8  18      329.59      337.24     16.27 o
   2   8  18        2.95       -3.58     12.61 o
   3   8  18       10.28        7.07     19.68 o
   4   8  18        1.11       10.74     14.63 o
  -5   9  18      124.19      101.28     16.47 o
  -4   9  18      375.80      406.63     24.45 o
  -3   9  18       48.60       19.52     14.02 o
  -2   9  18        2.61        8.10      9.32 o
  -1   9  18       40.84       40.49      9.80 o
   0   9  18       25.21       20.75     12.69 o
   1   9  18      233.15      214.89     24.52 o
   2   9  18     1212.48     1230.83     95.09 o
   3   9  18      264.97      253.89     20.05 o
  -4  10  18       84.07       90.49     18.30 o
  -3  10  18        0.46        9.07     18.02 o
  -2  10  18      141.45      139.44     14.70 o
  -1  10  18       35.68       34.04     11.37 o
   0  10  18      468.29      446.68     21.99 o
   1  10  18      201.32      188.87     15.26 o
   2  10  18      210.59      222.73     33.85 o
   3  10  18        0.73        0.25     20.66 o
  -4  11  18        0.45        8.37     13.91 o
  -3  11  18      541.30      594.88     32.58 o
  -2  11  18        0.21       -2.27     12.10 o
  -1  11  18       63.23       60.08     15.39 o
   0  11  18       38.77       58.85     13.63 o
   1  11  18       43.57       37.14     21.98 o
   2  11  18      344.80      369.64     38.68 o
  -3  12  18       80.86       71.12     13.56 o
  -2  12  18      778.33      742.41     61.84 o
  -1  12  18      197.09      186.73     18.28 o
   0  12  18       38.94       29.17     13.80 o
   1  12  18      166.65      182.94     19.28 o
  -1  13  18      866.14      963.65     48.01 o
   0  13  18        4.85        4.57     20.66 o
  -6   1  19        9.96       -4.54     18.11 o
  -5   1  19       58.63       67.25     22.01 o
  -4   1  19       84.98       46.07     15.20 o
  -3   1  19      145.86      139.16     18.41 o
  -2   1  19      239.48      211.28     13.40 o
  -1   1  19      385.42      332.93     14.01 o
   0   1  19      165.63      143.23     11.99 o
   1   1  19       12.54        2.13      9.45 o
   2   1  19        1.50       -7.59     13.80 o
   3   1  19      288.94      324.11     26.09 o
   4   1  19      304.37      360.97     52.76 o
  -6   2  19        1.86      -16.98     23.36 o
  -5   2  19      348.01      349.01     38.47 o
  -4   2  19       57.94       45.25     11.66 o
  -3   2  19      111.07      124.58     17.77 o
  -2   2  19       12.71       29.64     17.26 o
  -1   2  19      197.70      259.60     28.86 o
   0   2  19      245.20      212.07     11.45 o
   1   2  19        7.43        8.76     10.72 o
   2   2  19        3.08       -4.41     11.89 o
   3   2  19      107.12      106.22     14.56 o
   4   2  19      450.43      514.85     51.00 o
  -6   3  19       38.16       37.81     15.37 o
  -5   3  19       30.59       50.02     14.00 o
  -4   3  19        0.05        2.95     13.48 o
  -3   3  19      130.34      140.50     15.41 o
  -2   3  19      183.81      177.81     16.69 o
  -1   3  19      483.95      426.38     15.45 o
   0   3  19      182.76      181.65     12.46 o
   1   3  19       13.20        9.54      9.37 o
   2   3  19      597.70      578.12     24.06 o
   3   3  19        0.11        4.79     26.82 o
   4   3  19        0.06       -3.00     18.65 o
  -6   4  19      350.54      305.98     20.31 o
  -5   4  19       33.36       36.83     11.37 o
  -4   4  19        1.88       17.18     11.66 o
  -3   4  19       20.59       26.53     10.85 o
  -2   4  19      701.85      693.96     26.09 o
  -1   4  19      657.48      687.65     28.97 o
   0   4  19      110.96      118.77     12.10 o
   1   4  19        0.13       11.63      8.06 o
   2   4  19      255.31      186.00     16.84 o
   3   4  19      323.90      380.29     30.47 o
   4   4  19      184.39      175.56     48.80 o
  -5   5  19      200.38      163.90     34.86 o
  -4   5  19      277.82      264.28     18.47 o
  -3   5  19      694.82      771.74     23.32 o
  -2   5  19      213.11      243.86     13.40 o
  -1   5  19       14.93       13.02      9.88 o
   0   5  19       22.94       28.59      8.88 o
   1   5  19       43.84       30.18     11.46 o
   2   5  19      496.59      484.87     20.50 o
   3   5  19      128.35      119.57     20.34 o
   4   5  19        0.08        3.28     42.87 o
  -5   6  19      294.93      269.81     19.91 o
  -4   6  19      563.62      581.64     41.82 o
  -3   6  19      105.32      102.19     20.81 o
  -2   6  19      129.80      140.32     11.11 o
  -1   6  19     1624.94     1746.94     40.73 o
   0   6  19      287.96      264.16     13.62 o
   1   6  19       36.96       32.08     15.93 o
   2   6  19       81.90       83.10     13.19 o
   3   6  19      627.33      617.85     79.80 o
  -5   7  19       10.17        0.00     19.63 o
  -4   7  19        0.44       -6.29     13.42 o
  -3   7  19      877.64      931.33     44.99 o
  -2   7  19       45.20       46.25      8.25 o
  -1   7  19      204.30      174.32     11.55 o
   0   7  19       23.17       23.96     11.60 o
   1   7  19       33.13       30.73     11.62 o
   2   7  19      528.00      570.39     40.87 o
   3   7  19        0.56       -6.84     12.90 o
  -4   8  19       18.25      -11.67     20.37 o
  -3   8  19      120.66      115.85     16.73 o
  -2   8  19      846.12      875.05     33.36 o
  -1   8  19        2.12       12.84      9.88 o
   0   8  19       48.74       38.73     11.31 o
   1   8  19      153.00      123.27     12.29 o
   2   8  19       91.41       83.99     14.59 o
   3   8  19      198.00      188.64     15.72 o
  -4   9  19      156.85      105.28     14.81 o
  -3   9  19      128.71      111.65     12.10 o
  -2   9  19       56.56       43.99     10.51 o
  -1   9  19        7.99       -1.66     12.64 o
   0   9  19      101.76      109.85     12.56 o
   1   9  19        5.12       -3.36     18.42 o
   2   9  19       42.44       12.65     15.76 o
  -3  10  19       50.58       50.66     13.12 o
  -2  10  19      300.95      337.31     23.97 o
  -1  10  19       49.59       35.75     13.07 o
   0  10  19       56.96       51.50     21.07 o
   1  10  19        6.40        5.56     13.77 o
   2  10  19      706.05      787.31     43.69 o
  -2  11  19       20.18       11.05     16.13 o
  -1  11  19       17.29        5.49     14.26 o
   0  11  19      130.94      117.33     17.85 o
   1  11  19        6.62       -4.72     27.04 o
  -5   0  20       17.15       46.60     34.73 o
  -4   0  20      109.73       97.94     45.51 o
  -3   0  20      868.04      850.48     49.29 o
  -2   0  20      636.57      606.74     38.73 o
  -1   0  20       83.02       99.51     20.72 o
   0   0  20       19.41       14.02     22.09 o
   1   0  20       56.85      100.00     16.42 o
   2   0  20      180.70      225.97     28.71 o
   3   0  20      228.60      200.05     39.13 o
  -5   1  20      574.36      578.94     31.91 o
  -4   1  20      534.66      500.41     26.34 o
  -3   1  20       52.30       35.90     14.66 o
  -2   1  20       23.06       34.14     17.02 o
  -1   1  20      177.85      155.58     14.36 o
   0   1  20      455.89      436.80     18.87 o
   1   1  20      122.31      142.41     12.60 o
   2   1  20      101.44      101.86     15.26 o
   3   1  20      161.37      142.58     22.76 o
  -5   2  20      455.19      456.05     30.44 o
  -4   2  20       89.19      126.84     23.53 o
  -3   2  20       60.39       62.76     15.32 o
  -2   2  20       18.39       18.48     13.45 o
  -1   2  20      795.40      869.03     39.14 o
   0   2  20        0.95        6.73     10.70 o
   1   2  20       27.90       30.00     10.48 o
   2   2  20      110.28      101.82     15.70 o
   3   2  20      123.40      128.56     24.29 o
  -5   3  20        0.22       16.89     16.61 o
  -4   3  20       28.35       53.78     22.08 o
  -3   3  20       13.26        0.56     17.96 o
  -2   3  20        5.54        3.33     15.16 o
  -1   3  20      162.18      116.47     23.17 o
   0   3  20      857.52      830.55     27.33 o
   1   3  20       96.41       83.33     11.17 o
   2   3  20       63.52       23.70     18.44 o
   3   3  20       75.51       35.27     75.84 o
  -5   4  20       77.29       53.60     12.19 o
  -4   4  20      247.31      301.51     20.57 o
  -3   4  20        6.62       10.06     12.00 o
  -2   4  20      127.57       85.03     16.63 o
  -1   4  20      530.14      506.17     21.84 o
   0   4  20      150.77      158.39     12.25 o
   1   4  20      124.24      130.96     16.98 o
   2   4  20        3.66        6.15     14.73 o
   3   4  20        3.63       69.03     36.49 o
  -5   5  20      181.16      129.07     21.01 o
  -4   5  20       10.17       23.30     15.29 o
  -3   5  20        0.97      -12.53     13.34 o
  -2   5  20      313.17      289.59     13.89 o
  -1   5  20       46.33       40.22     11.53 o
   0   5  20      119.97       99.67      9.82 o
   1   5  20       79.01       62.86     10.26 o
   2   5  20      211.06      176.33     74.74 o
   3   5  20       34.09       27.54     22.35 o
  -4   6  20       13.75       17.19     11.66 o
  -3   6  20        0.04      -21.26     20.15 o
  -2   6  20      282.37      270.52     20.63 o
  -1   6  20        8.40       18.52     10.20 o
   0   6  20       75.68       82.39     13.24 o
   1   6  20        2.96       -7.13     13.40 o
   2   6  20        9.49       11.57     19.15 o
  -4   7  20      252.40      226.46     19.96 o
  -3   7  20       59.77       31.60     13.47 o
  -2   7  20        3.74      -14.92     11.17 o
  -1   7  20        6.63       15.14     16.34 o
   0   7  20       37.86       31.20     14.87 o
   1   7  20      628.21      600.46     23.37 o
   2   7  20        7.86        0.80     11.22 o
  -3   8  20       18.95       -4.12     14.55 o
  -2   8  20        1.48        0.62     11.18 o
  -1   8  20      472.50      486.15     28.90 o
   0   8  20      363.70      316.33     18.35 o
   1   8  20        0.73       -4.02     15.23 o
  -2   9  20      151.04      174.04     16.47 o
  -1   9  20        5.41       -2.94     13.54 o
   0   9  20      267.73      242.41     21.93 o
   1   9  20      509.71      579.07    117.83 o
  -4   1  21      275.79      234.11     21.92 o
  -3   1  21       24.97       21.15     18.55 o
  -2   1  21        0.25        0.24     18.80 o
  -1   1  21      342.24      314.95     22.06 o
   0   1  21        3.40       14.24     11.27 o
   1   1  21      102.28      115.83     12.83 o
   2   1  21        1.28        6.82     17.72 o
  -4   2  21      119.48      111.39     20.88 o
  -3   2  21      394.55      325.17     32.44 o
  -2   2  21      812.15      897.12     36.48 o
  -1   2  21        7.83        3.59     14.28 o
   0   2  21       81.02       92.02     13.28 o
   1   2  21       40.49       53.41     16.47 o
   2   2  21      342.21      328.29     22.71 o
  -4   3  21      621.09      553.45     27.29 o
  -3   3  21      152.39      134.53     24.44 o
  -2   3  21      100.12       56.81     17.84 o
  -1   3  21      120.18      121.67     20.54 o
   0   3  21       22.62        3.43     12.74 o
   1   3  21      186.13      163.00     15.25 o
   2   3  21      236.66      235.06     33.02 o
  -3   4  21      396.27      349.61     19.85 o
  -2   4  21       10.98       11.21     16.30 o
  -1   4  21      223.51      172.23     16.10 o
   0   4  21       39.64       37.29      9.28 o
   1   4  21      141.31      109.34     18.82 o
   2   4  21      355.22      337.34     28.01 o
  -3   5  21      152.10      140.08     16.33 o
  -2   5  21       13.91        2.52     11.90 o
  -1   5  21       23.87       18.24     13.30 o
   0   5  21      432.18      378.10     19.50 o
   1   5  21      466.43      544.56     52.28 o
  -3   6  21       20.95       23.64     25.78 o
  -2   6  21      177.09      142.74     14.17 o
  -1   6  21        4.49        8.48     11.37 o
   0   6  21        2.01       -6.36     10.98 o
   1   6  21        0.81        3.73     18.50 o
  -2   7  21       48.67       33.93     19.25 o
  -1   7  21       56.32       61.66     16.37 o
   0   7  21       66.26       -2.86     15.36 o
  -2   0  22        9.26       18.86     23.47 o
  -1   0  22      263.61      318.91     52.19 o
   0   0  22       73.32       58.21     20.55 o
  -2   1  22       16.13       23.77     18.67 o
  -1   1  22      126.44      103.25     16.05 o
   0   1  22      307.07      320.99     17.90 o
  -2   2  22      343.01      342.59     25.79 o
  -1   2  22      163.17      130.63     19.76 o
   0   2  22      146.36      132.25     15.74 o
  -1   3  22      183.38      160.47     21.64 o
 
